# Supplementary material for: Metagenomic analysis of carbohydrate-active enzymes and their contribution to marine sediment biodiversity
Source: World J Microbiol Biotechnol. 2024 Feb 13;40(3):95. doi: 10.1007/s11274-024-03884-5 (PMC10864421; doi:10.1007/s11274-024-03884-5)
Supplement: Supplementary file 2 — Supplementary file2 (XLSX 538 kb) [file 11274_2024_3884_MOESM2_ESM.xlsx]

## Sheet: Table 1 - Metadata
Project	Illumina sequencer	SRA	Sample	Code key	Number of Genes	Oxygen label	Depth (mbsl)	Depth (mbsf)	Longitude	Latitude	Marine zone	Relationship with oxygen in literature.	Distrubance	Collection date
PRJNA609564	NextSeq 500	SRR11308317	SAMN14329496	CIGOMA4	3653715	oxic	2966	0.104	-95	25.83	Batipelagic	NA	NA	2016-03-06
PRJNA609564	NextSeq 500	SRR11308316	SAMN14329497	CIGOMD18	4200951	anoxic	1320	0.104	-94.41	25.53	Batipelagic	NA	NA	2016-03-18
PRJNA835145	MiSeq	SRR19160659	SAMN28180582	KJGOM4	3349739	oxic	1281	0-0.02	-94.2	19.56	Batipelagic	NA	NA	2017-05-31
PRJNA835146	MiSeq	SRR19160658	SAMN28180583	KJGOM5	3635496	oxic	1281	0.12-0.14	-94.2	19.56	Batipelagic	NA	NA	2017-05-31
PRJNA835147	MiSeq	SRR19160657	SAMN28180584	KJGOM6	3864409	anoxic	1281	0.22-0.24	-94.2	19.56	Batipelagic	NA	NA	2017-05-31
PRJEB25358	HiSeq 2000	ERR2431945	SAMEA104707360	ART45	11620120	oxic	420	0	-135.34	70.47	Mesopelagic	NA	NA	2014-03-18
PRJEB25358	HiSeq 2000	ERR2431946	SAMEA104707361	ART46	7951492	oxic	410	0	-135.34	70.42	Mesopelagic	NA	NA	2014-03-18
PRJEB25358	HiSeq 2000	ERR2431947	SAMEA104707362	ART47	5882431	oxic	277	0	-135.56	70.38	Mesopelagic	NA	NA	2014-03-18
PRJEB25358	HiSeq 2000	ERR2431948	SAMEA104707363	ART48	12680711	oxic	848	0	-136.12	70.51	Mesopelagic	NA	NA	2014-03-18
PRJEB25358	HiSeq 2000	ERR2431949	SAMEA104707364	ART49	14544454	oxic	1534	0	-139.02	70.39	Batipelagic	NA	NA	2014-03-18
PRJEB25358	HiSeq 2000	ERR2431950	SAMEA104707365	ART50	1765629	oxic	246	0	-138.21	70.05	Mesopelagic	NA	NA	2014-03-18
PRJEB25358	HiSeq 2000	ERR2431952	SAMEA104707367	KOR52	4519113	oxic	0	0	127.62	34.68	Epipelagic	NA	beach	2014-09-22
PRJEB25358	HiSeq 2000	ERR2431958	SAMEA104707373	KOR58	4772486	oxic	0	0	126.23	35.08	Epipelagic	NA	beach	2016-11-15
PRJNA290197	HiSeq 2000	SRR2133847	SAMN03857199	HRSPAC47	1251555	anoxic	600	0-0.12	-125.1	44.67	Mesopelagic	NA	methane seep	2011-09
PRJNA297058	MiSeq	SRR2605792	SAMN04113176	GYRPAC92	4237000	oxic	5283	0.00-0.05	-139.801	-39.3103	Abisopelagic	aerobic	oligotrophic	2006-12
PRJNA326769	HiSeq 2500	SRR3715733	SAMN05292428	SMMPAC33	12278742	anoxic	863	0.06-0.09	-118.67	33.79	Mesopelagic	NA	methane seep	2013-05-08
PRJNA362212	HiSeq 2500	SRR6301444	SAMN06251743	GBGOC44	4371937	anoxic	2000	0.03-0.04	-111.25	27.04	Batipelagic	NA	hydrothermal deep-sea sediments in the hydrocarbon-rich	2008-12
PRJNA362212	HiSeq 2500	SRR6301445	SAMN06251742	GBGOC45	3876859	anoxic	2000	0.0-0.01	-111.25	27.04	Batipelagic	NA	hydrothermal deep-sea sediments in the hydrocarbon-rich	2008-12
PRJNA362212	HiSeq 2500	SRR6301447	SAMN06288063	GBGOC47	6205483	anoxic	2000	0.0-0.03	-111.25	27.04	Batipelagic	NA	hydrothermal deep-sea sediments in the hydrocarbon-rich	2009-12
PRJNA431796	NextSeq 500	SRR6660646	SAMN08432486	SMMPAC46	4204230	anoxic	860.5	0-0.3	-118.67	33.79	Mesopelagic	NA	mud volcano	2013-05-09
PRJNA481090	HiSeq 2000	SRR7614706	SAMN09708227	DSANT06	3256392	oxic	0	0-0.05	77.96	-68.58	Epipelagic	NA	Sewage treatment plant 1 marine sediment (STP1)	2010-03-01
PRJNA481090	HiSeq 2000	SRR7614708	SAMN09708228	DSANT08	2559188	oxic	1.8	0-0.05	77.95	-68.58	Epipelagic	NA	Sewage treatment plant 2 marine sediment (STP2)	2010-03-01
PRJNA481090	HiSeq 2000	SRR7614709	SAMN09708229	DSANT09	2807071	oxic	0	0-0.05	77.92	-68.6	Epipelagic	NA	Sewage treatment plant 11A marine sediment (STP11A)	2010-03-01
PRJNA481090	HiSeq 2000	SRR7614711	SAMN09708230	DSANT11	2697562	oxic	0.9	0-0.05	77.86	-68.61	Epipelagic	NA	Sewage treatment plant 12B marine sediment (STP12B)	2010-03-01
PRJNA481090	HiSeq 2000	SRR7614695	SAMN09708234	DSANT95	2786059	oxic	0	0-0.05	77.97	-68.57	Epipelagic	NA	Davis station outfall (OF) shallow marine sediment	2010-03-01
PRJNA504765	HiSeq 2500	SRR8451930	SAMN10397929	LOKART30	7099040	anoxic	3250	1.26	8.46	73.76	Batipelagic	anaerobic	hydrothermal vent area	2010 summer
PRJNA504765	HiSeq 2500	SRR8452060	SAMN10402039	LOKART60	11504903	anoxic	3236	2.23	8.45	73.75	Batipelagic	anaerobic	hydrothermal vent area	2008 summer
PRJNA504765	HiSeq 2500	SRR8452062	SAMN10404972	LOKART62	7369055	anoxic	3236	1.63	8.45	73.75	Batipelagic	anaerobic	hydrothermal vent area	2010 summer
PRJNA504765	HiSeq 2500	SRR8482195	SAMN10404973	LOKART95	3316708	anoxic	3236	1.03	8.45	73.75	Batipelagic	anaerobic	hydrothermal vent area	2010 summer
PRJNA526329	HiSeq 2500	SRR8709623	SAMN11095932	MARPAC23	1528536	oxic	7942	0-0.01	144.93	11.91	Hadalpelagic	NA	NA	2014-11
PRJNA553005	HiSeq 2500	SRR9649754	SAMN12227482	DELGOM54	1754339	oxic	1400	0.10‚Äì0.15	-94.69	26.94	Batipelagic	NA	Reference site D21	NA
PRJNA553005	HiSeq 2500	SRR9649755	SAMN12227483	DELGOM55	2697711	anoxic	1400	0.10‚Äì0.15	-94.69	26.94	Batipelagic	NA	¬†Transit site D24	NA
PRJNA553005	HiSeq 2500	SRR9649756	SAMN12227484	DELGOM56	2723878	anoxic	1400	0.10‚Äì0.15	-94.69	26.94	Batipelagic	NA	Seep site D27	NA
PRJNA553005	HiSeq 2500	SRR9649757	SAMN12227485	DELGOM57	1971929	oxic	1400	0.10‚Äì0.15	-94.69	26.94	Batipelagic	NA	Reference site D30	NA
PRJNA553005	HiSeq 2500	SRR9649758	SAMN12227486	DELGOM58	1658701	anoxic	1400	0.10‚Äì0.15	-94.69	26.94	Batipelagic	NA	Seep site D33	NA
PRJNA553005	HiSeq 2500	SRR9649759	SAMN12227487	DELGOM59	1508147	anoxic	1400	0.10‚Äì0.15	-94.69	26.94	Batipelagic	NA	Seep site D72 (hydrocarbon)	NA
PRJNA553005	HiSeq 2500	SRR9649760	SAMN12227488	DELGOM60	1826893	anoxic	1400	0.10‚Äì0.15	-94.69	26.94	Batipelagic	NA	Seep site D75 (hydrocarbon)	NA

## Sheet: Table 2 - Mantel's test
Test	Statistic r	Significance (p-value)	Number of permutations
Abundance vs Geographic (latitude/longitude)	0.1076	0.083	9999
Abundance vs mbsl	0.3065	4e-05	9999
Abundance vs mbsf	0.1343	0.065	9999

## Sheet: Table 3 - Beta diversity
TAX_ID	ART45	ART46	ART47	ART48	ART49	ART50	CIGOMA4	CIGOMD18	DELGOM54	DELGOM55	DELGOM56	DELGOM57	DELGOM58	DELGOM59	DELGOM60	DSANT06	DSANT08	DSANT09	DSANT11	DSANT95	GBGOC44	GBGOC45	GBGOC47	GYRPAC92	HRSPAC47	KJGOM4	KJGOM5	KJGOM6	KOR52	KOR58	LOKART30	LOKART60	LOKART62	LOKART95	MARPAC23	SMMPAC33	SMMPAC46
TAX_ID_1004930	0.002043	0.000818	0.000193	0.000241	0.003048	0.0087	9.3e-05	0	0	0	0	0	0	0	0	0.023314	0.000773	0.004446	0.00043	0.000198	0.000499	0.002414	0.00022	0	0	0	0	0	9.4e-05	0.001225	0.00044	0.000721	0	0	0	0.000345	0.00113
TAX_ID_10191	0	0	0	0	0.000254	0	0	0.000513	0	0	0	0	0	0	0	0	0	0.000278	0	0	0	0	0	0	0	0	0	0	9.4e-05	0.000111	0	0	0.000249	0	0	0	0
TAX_ID_10206	0.000102	0.000245	0	0	0	0	9.3e-05	0	0	0	0	0	0	0	0	0.000432	0.000258	0	0	0	0	0	0	0	0	0	0	0	0	0	0	0	0	0	0	0	0
TAX_ID_10220	0	0.000164	9.7e-05	0	0.000254	0.000207	9.3e-05	0.000256	0	0	0	0.000871	0.00236	0	0	0	0	0.000278	0	0	0	0	0.00033	0	0	0	0.000282	0	0.000188	0.000223	0	0	0	0	0	0.000172	0.000188
TAX_ID_10233	0	0	0	0	0	0.000207	0	0	0	0	0	0	0	0	0	0	0.000258	0	0	0	0	0	0	0	0	0	0.000282	0	0	0	0	0	0	0	0	0.000345	0
TAX_ID_1035538	0	0	0.000193	0.000241	0.000254	0.000414	9.3e-05	0	0	0	0	0	0	0	0	0	0	0	0	9.9e-05	0.000666	0	0.00033	0	0	0	0	0	0.000188	0.000111	0.00022	0.002164	0	0	0.000958	0.000172	0
TAX_ID_1042312	0	0	0	0	0	0	0	0	0	0	0	0	0	0	0	0	0	0	0	0	0	0	0	0	0	0	0	0	0	0	0	0	0	0	0	0	0
TAX_ID_1051663	0	0	0	0	0	0	0	0	0	0	0	0	0	0	0	0	0	0	0	0	0	0	0	0	0	0	0	0	0	0	0	0	0	0	0	0	0
TAX_ID_1055546	0	0	0	0	0	0	0	0	0	0	0	0	0	0	0	0	0	0	0	0	0	0	0	0	0	0	0	0	0	0	0	0	0	0	0	0	0
TAX_ID_1075807	0	0	0	0	0	0	0	0	0	0	0	0	0	0	0	0	0	0	0	0	0	0	0	0	0	0	0	0	0	0	0	0	0	0	0	0	0
TAX_ID_1077257	0	0	0	0	0	0	0	0	0	0	0	0	0	0	0	0	0	0	0	0	0	0	0	0	0	0	0	0	0	0	0	0	0	0	0	0	0
TAX_ID_113507	0	0	0	0	0	0	0	0	0	0	0	0	0	0	0	0	0	0	0	0	0	0	0	0	0	0	0	0	0	0	0	0	0	0	0	0	0
TAX_ID_113508	0	0	0	0	0	0	0	0	0	0	0	0	0	0	0	0	0	0	0	0	0	0	0	0	0	0	0	0	0	0	0	0	0	0	0	0	0
TAX_ID_113509	0	0	0	0	0	0	0	0	0	0	0	0	0	0	0	0	0	0	0	0	0	0	0	0	0	0	0	0	0	0	0	0	0	0	0	0	0
TAX_ID_113510	0	0	0	0	0	0	0	0	0	0	0	0	0	0	0	0	0	0	0	0	0	0	0	0	0	0	0	0	0	0	0	0	0	0	0	0	0
TAX_ID_113511	0	0	0	0	0	0	0	0	0	0	0	0	0	0	0	0	0	0	0	0	0	0	0	0	0	0	0	0	0	0	0	0	0	0	0	0	0
TAX_ID_115361	0	0	0	0	0	0	0	0	0	0	0	0	0	0	0	0	0	0	0	0	0	0	0	0	0	0	0	0	0	0	0	0	0	0	0	0	0
TAX_ID_115366	0	0	0	0	0	0	0	0	0	0	0	0	0	0	0	0	0	0	0	0	0	0	0	0	0	0	0	0	0	0	0	0	0	0	0	0	0
TAX_ID_115371	0	0	0	0	0	0	0	0	0	0	0	0	0	0	0	0	0	0	0	0	0	0	0	0	0	0	0	0	0	0	0	0	0	0	0	0	0
TAX_ID_117565	0	0	0	0	0	0	0	0	0	0	0	0	0	0	0	0	0	0	0	0	0	0	0	0	0	0	0	0	0	0	0	0	0	0	0	0	0
TAX_ID_117569	0	0	0	0	0	0	0	0	0	0	0	0	0	0	0	0	0	0	0	0	0	0	0	0	0	0	0	0	0	0	0	0	0	0	0	0	0
TAX_ID_117743	0.048014	0.023962	0.020576	0.026232	0.029719	0.036459	0.000559	0.006152	0.00127	0.013657	0.004192	0.005227	0.007081	0.006347	0.002469	0.60488	0.15826	0.380161	0.031178	0.090995	0.021974	0.021722	0.122424	0.003062	0.084972	0.001115	0.005638	0.011209	0.016628	0.01804	0.006377	0.012263	0.021416	0.013031	0.013891	0.046191	0.026356
TAX_ID_117747	0.000102	0.000327	9.7e-05	0.000241	0.000254	0	9.3e-05	0	0	0	0	0	0	0	0	0.000432	0.000258	0	0	0	0	0	0.00022	0	0.008981	0	0	0	0	0	0.00022	0	0	0	0	0	0.000188
TAX_ID_118001	0	0	0	0	0	0	0	0	0	0	0	0	0	0	0	0	0	0	0	0	0	0	0	0	0	0	0	0	0	0	0	0	0	0	0	0	0
TAX_ID_118072	0	0	0	0	0	0	0	0	0	0	0	0	0	0	0	0	0	0	0	0	0	0	0	0	0	0	0	0	0	0	0	0	0	0	0	0	0
TAX_ID_119088	0.000102	0	0	0	0	0	0.000186	0.000256	0	0	0	0	0	0	0	0	0.000258	0.000278	0	0	0	0.000483	0	0	0	0	0	0	9.4e-05	0.000111	0	0.000721	0	0	0	0	0
TAX_ID_119089	0.014915	0.013085	0.00966	0.01083	0.011176	0.013465	0.002051	0.015379	0.005079	0.008691	0.008383	0.004356	0.009441	0.008885	0.008643	0.037994	0.023713	0.028345	0.008171	0.002668	0.026135	0.037652	0.255837	0.003062	0.062175	0.00669	0.006484	0.01978	0.008737	0.024944	0.153485	0.024526	0.057275	0.043626	0.008143	0.043088	0.018638
TAX_ID_1217819	0	0	0	0	0	0	0	0	0	0	0	0	0	0	0	0	0	0	0	0	0	0	0	0	0	0	0	0	0	0	0	0	0	0	0	0	0
TAX_ID_1236	48.9479	40.9592	32.2385	37.3935	36.812	41.9644	11.0257	24.4077	16.4976	18.5271	21.0833	18.429	21.5006	22.3823	20.7818	39.7455	47.2395	39.7857	34.8766	38.9411	35.2974	31.9803	55.5878	17.3285	30.3593	18.3513	17.826	21.4988	37.343	33.075	23.3568	26.3386	29.0434	26.3425	23.694	24.3992	28.9315
TAX_ID_1242998	0	0	0	0	0	0	0	0	0	0	0	0	0	0	0	0	0	0	0	0	0	0	0	0	0	0	0	0	0	0	0	0	0	0	0	0	0
TAX_ID_1249559	0	0	0	0	0	0	0	0	0	0	0	0	0	0	0	0	0	0	0	0	0	0	0	0	0	0	0	0	0	0	0	0	0	0	0	0	0
TAX_ID_127916	0.000102	0	9.7e-05	0	0	0	0	0	0	0	0	0	0	0	0	0	0	0	0	0	0	0	0	0	0	0	0	0	0	0	0	0	0	0	0	0	0
TAX_ID_1280412	0.000102	0	0.000193	0	0	0.000621	9.3e-05	0.000513	0	0	0.001048	0	0	0.002539	0	0.001727	0	0.001112	0.000215	0	0.000166	0.000241	0.00011	0	0.001382	0	0	0.000659	9.4e-05	0	0.00022	0	0	0	0	0.000345	0.001318
TAX_ID_1293498	0	0	0	0	0	0	0	0	0	0	0	0	0	0	0	0	0	0	0	0	0	0	0	0	0	0	0	0	0	0	0	0	0	0	0	0	0
TAX_ID_1293512	0	0	0	0	0	0	0	0	0	0	0	0	0	0	0	0	0	0	0	0	0	0	0	0	0	0	0	0	0	0	0	0	0	0	0	0	0
TAX_ID_131209	0	0	0	0	0	0	0	0	0	0	0	0	0	0	0	0	0	0	0	9.9e-05	0	0	0	0	0	0	0	0	0	0	0	0	0	0	0	0	0
TAX_ID_131213	0	0	0	0	0	0	0	0	0	0	0	0	0	0	0	0	0	0	0	0	0	0	0	0	0	0	0	0	0	0	0	0	0	0	0	0	0
TAX_ID_131220	0	0	0	0	0	0	0	0	0	0	0	0	0	0	0	0	0	0	0	0	0	0	0	0	0	0	0	0	0	0	0	0	0	0	0	0	0
TAX_ID_1313207	0	0	0	0	0	0	0	0	0	0	0	0	0	0	0	0	0	0	0	0	0	0	0	0	0	0	0	0	0	0	0	0	0	0	0	0	0
TAX_ID_1313211	0	0	0	0	0	0	0	0	0	0	0	0	0	0	0	0	0	0	0	0	0	0	0	0	0	0	0	0	0	0	0	0	0	0	0	0.000172	0
TAX_ID_1315720	0	0	0	0	0	0	0	0	0	0	0	0	0	0	0	0	0	0	0	0	0	0	0	0	0	0	0	0	0	0	0	0	0	0	0	0	0
TAX_ID_1338366	0	0	0	0	0	0	0	0	0	0	0	0	0	0	0	0	0	0	0	0	0	0	0	0	0	0	0	0	0	0	0	0	0	0	0	0	0
TAX_ID_134549	0	0	0	0	0	0	0	0.000256	0.00127	0	0	0	0	0	0	0	0	0	0	0	0	0	0	0	0	0	0	0	0	0	0	0	0	0	0	0	0
TAX_ID_1382928	0	0	0	0	0	0	0	0	0	0	0	0	0	0	0	0	0	0	0	0	0	0	0	0	0	0	0	0	0	0	0	0	0	0	0	0	0
TAX_ID_1399768	0	0	0	0	0	0	0	0	0	0	0	0	0	0	0	0	0	0	0	0	0	0	0	0	0	0	0	0	0	0	0	0	0	0	0	0	0
TAX_ID_1399769	0	0	0	0	0	0	0	0	0	0	0	0	0	0	0	0	0	0	0	0	0	0	0	0	0	0	0	0	0	0	0	0	0	0	0	0	0
TAX_ID_1399770	0	0	0	0	0	0	0	0	0	0	0	0	0	0	0	0	0	0	0	0	0	0	0	0	0	0	0	0	0	0	0	0	0	0	0	0	0
TAX_ID_1401294	0	0	0	0	0	0	0	0	0	0	0	0	0	0	0	0	0	0	0	0	0	0	0	0	0	0	0	0	0	0	0	0	0	0	0	0	0
TAX_ID_140493	0	8.2e-05	0.00029	0.000241	0.000254	0	0	0.000256	0	0	0	0	0	0	0	0	0	0	0	0	0	0	0	0	0	0	0	0	0	0.000111	0.00022	0	0	0	0	0	0
TAX_ID_1421718	0	8.2e-05	9.7e-05	0.000241	0	0.000414	0	0	0	0	0	0	0	0	0	0	0	0	0	0	0	0.000241	0	0	0	0	0.000564	0	0.000188	0	0	0	0	0	0	0.000172	0
TAX_ID_142796	0	0	9.7e-05	0	0	0	0	0	0	0	0	0	0	0	0	0	0.000258	0	0	0	0	0	0.00011	0	0	0	0	0	0.000282	0	0	0	0.000249	0	0	0.000345	0.000188
TAX_ID_147100	0.001328	0.000327	0	0	0	0	9.3e-05	0.000256	0	0	0	0	0	0	0.001235	0.002159	0.000258	0	0.000215	0.000198	0.000166	0.000241	0.001319	0	0	0	0	0	0	0.00245	0.00022	0.000721	0.000249	0	0.001916	0.005688	0.000377
TAX_ID_147539	0	0	0	0	0	0	0	0	0	0	0	0	0	0	0	0	0	0	0	0	0	0	0	0	0	0	0	0	0	0	0	0	0	0	0	0.000345	0
TAX_ID_147541	0.032588	0.033939	0.0341	0.037302	0.033783	0.030451	0.023961	0.046906	0.031741	0.080698	0.058681	0.042686	0.077888	0.062198	0.071615	0.056991	0.040467	0.038627	0.080848	0.013338	0.036123	0.034514	0.123962	0.016329	0.02487	0.043111	0.038905	0.062636	0.025364	0.03697	0.059811	0.09089	0.07396	0.071387	0.075202	0.061358	0.060432
TAX_ID_147545	0.046379	0.052503	0.049267	0.042597	0.048769	0.050338	0.027877	0.074075	0.048246	0.096838	0.071256	0.078403	0.080248	0.081238	0.097544	0.120458	0.067789	0.062526	0.070742	0.026281	0.075576	0.111748	0.082971	0.028576	0.068392	0.038651	0.047645	0.130547	0.044434	0.045433	0.14381	0.132007	0.129989	0.128044	0.048858	0.11203	0.089988
TAX_ID_147547	0.000204	0.000491	0.000193	0.000241	0.000254	0.000414	9.3e-05	0	0	0	0	0.000871	0	0	0	0.000432	0	0.000278	0.000645	0	0.000166	0	0.00011	0.002041	0.000691	0.000186	0.000564	0	0.000282	0.000779	0	0	0.000249	0	0.000479	0.000517	0.000188
TAX_ID_147548	0.004801	0.004825	0.004733	0.005776	0.00508	0.006007	0.001958	0.006664	0.003809	0.01614	0.035628	0.003485	0.012981	0.033003	0.007408	0.009498	0.006444	0.003613	0.003225	0.002569	0.012485	0.01786	0.01099	0.002041	0.003454	0.005389	0.004229	0.011209	0.006388	0.003786	0.018031	0.004328	0.016933	0.024929	0.007664	0.008445	0.00753
TAX_ID_147549	0.000102	8.2e-05	0.00029	0	0	0.000207	9.3e-05	0.000256	0	0	0	0	0.00236	0	0	0	0	0	0	0	0	0	0.000549	0	0	0	0.000282	0	9.4e-05	0.000334	0	0	0.000498	0	0	0.000172	0
TAX_ID_147550	0.130353	0.135509	0.155335	0.154262	0.143006	0.138793	0.127172	0.278359	0.251387	0.294238	0.309124	0.20646	0.298571	0.332567	0.332144	0.228395	0.136093	0.147284	0.168791	0.094552	0.190272	0.192603	0.107478	0.12145	0.187906	0.160179	0.149701	0.294721	0.146737	0.162022	0.237484	0.309459	0.234081	0.267986	0.140825	0.283866	0.211981
TAX_ID_147553	0	0	0	0	0	0	0	0	0	0	0	0	0	0	0	0	0	0	0	0	0	0	0	0	0	0	0	0	0	0	0	0	0	0	0	0	0
TAX_ID_147554	0	0	0	0	0	0	0	0	0	0	0	0	0	0	0	0	0	0	0	0	0	0	0	0	0	0	0	0	0	0.000111	0.00066	0	0	0	0	0	0
TAX_ID_147555	0	0	0	0	0	0	0	0	0	0	0	0	0	0	0	0	0	0	0	0	0	0	0	0	0	0	0	0	0	0	0	0	0	0	0	0	0
TAX_ID_147556	0	0	0	0	0	0	0	0	0	0	0	0	0	0	0	0	0	0	0	0	0	0	0	0	0	0	0	0	0	0	0	0	0	0	0	0	0
TAX_ID_1485085	0	8.2e-05	0	0	0	0	0	0	0	0	0	0	0	0	0	0	0	0.000278	0	0	0	0	0	0	0	0	0	0	0	0	0	0	0	0	0	0	0
TAX_ID_1495646	0	0	0	0	0	0	0	0	0	0	0	0	0	0	0	0	0	0	0	0	0	0	0	0	0	0	0	0	0	0	0	0	0	0	0	0	0
TAX_ID_1497346	0	0	0	0	0	0	0	0	0	0	0	0	0	0	0	0	0	0	0	0	0	0	0	0	0	0	0	0	0	0	0	0	0	0	0	0	0
TAX_ID_1498967	0	0	0	0	0	0	0	0	0	0	0	0	0	0	0	0	0	0	0	0	0	0	0	0	0	0	0	0	0	0	0	0	0	0	0	0	0
TAX_ID_1521260	0.000204	8.2e-05	9.7e-05	0.000241	0	0	9.3e-05	0.000769	0	0	0	0.000871	0.00118	0	0.001235	0.00259	0.000258	0.001389	0	0	0	0	0.00011	0	0	0	0	0	9.4e-05	0.000223	0	0	0.000249	0	0	0.000172	0.000188
TAX_ID_1524962	0	0	0	0	0	0	0	0	0	0	0	0	0	0	0	0	0	0	0	0	0	0	0	0	0	0	0	0	0	0	0	0	0	0	0	0	0
TAX_ID_1538065	0	0	0	0	0	0	0	0	0	0	0	0	0	0	0	0	0	0	0	0	0	0	0	0	0	0	0	0	0	0	0	0	0	0	0	0	0
TAX_ID_1538075	0	0	0	0	0	0	0	0	0	0	0	0	0	0	0	0	0	0	0	0	0	0	0	0	0	0	0	0	0	0	0	0	0	0	0	0	0
TAX_ID_1553900	0.003473	0.002126	0.001642	0.002407	0.002286	0.002693	0.000186	0.001538	0.002539	0.001242	0.001048	0	0.00118	0	0	0.008635	0.004124	0.003613	0.003225	0.001778	0.002164	0.004103	0.012198	0.001021	0.003454	0.001672	0.000846	0.008571	0.002724	0.002004	0.00022	0.000721	0.000249	0.002266	0.000479	0.003619	0.002447
TAX_ID_155616	0.006129	0.005725	0.005796	0.005054	0.008128	0.006007	0.002144	0.018967	0.008887	0.021106	0.003144	0.004356	0.005901	0.003808	0.007408	0.010362	0.004124	0.004446	0.00387	0.004446	0.003995	0.001931	0.003187	0.001021	0.006908	0.002973	0.005638	0.030329	0.004603	0.006013	0.007916	0.016591	0.033369	0.032861	0.005748	0.009307	0.012802
TAX_ID_155619	0.024109	0.019791	0.019127	0.025269	0.01778	0.019472	0.012866	0.044086	0.016505	0.108011	0.066016	0.02265	0.09205	0.045696	0.058033	0.037562	0.029126	0.024455	0.038489	0.005335	0.042449	0.040065	0.032419	0.019391	0.052503	0.01245	0.021144	0.038901	0.015219	0.024498	0.033204	0.054823	0.031128	0.032294	0.01916	0.058083	0.097707
TAX_ID_1562566	0	0	0	0	0	0	0	0	0	0	0	0	0	0	0	0	0	0	0	0	0	0	0	0	0	0	0	0	0	0	0	0	0	0	0	0	0
TAX_ID_157124	0	8.2e-05	0	0	0	0.000207	0	0	0	0	0	0	0	0	0	0	0	0	0	0	0	0	0	0	0	0	0	0	0	0	0	0	0	0	0	0	0
TAX_ID_162480	0	8.2e-05	0	0	0	0	0	0	0.00127	0	0	0	0	0	0	0	0	0	0	0	0	0	0	0	0	0.000372	0	0	0	0.000111	0	0	0.000747	0	0	0.000345	0
TAX_ID_162481	0.000102	0.000409	9.7e-05	0.000722	0	0	0.000559	0.001025	0.00127	0.002483	0	0.001742	0.00118	0.006347	0	0	0	0.000278	0	0	0.005826	0.005793	0.000659	0.001021	0	0.000186	0.001128	0.000659	0.000564	0.000445	0.00022	0.001443	0.000498	0.0017	0	0.001206	0.001694
TAX_ID_162484	0	0	0	0	0	0	0	0	0	0	0	0	0	0	0	0	0	0	0	0	0	0	0	0	0	0	0	0	0	0	0	0	0	0	0	0.000172	0
TAX_ID_1643678	0.000204	8.2e-05	9.7e-05	0	0	0	9.3e-05	0.000513	0	0	0	0	0	0	0	0	0	0	0	9.9e-05	0.004162	0.00362	0.00011	0.002041	0	0.000186	0.002819	0.000659	9.4e-05	0	0.00066	0	0.000249	0	0.000479	0.000172	0
TAX_ID_1659748	0	0	0	0	0	0	0	0	0	0	0	0	0	0	0	0	0	0	0	0	0	0	0	0	0	0	0	0	0	0	0	0	0	0	0	0	0
TAX_ID_1663419	0	0	0	0	0	0	0	0	0	0	0	0	0	0	0	0	0	0	0	0	0	0	0	0	0	0	0	0	0	0	0	0	0	0	0	0	0
TAX_ID_166384	0	0	0	0	0	0	0	0	0	0	0	0	0	0	0	0	0	0	0	0	0	0	0	0	0	0	0	0	0	0	0	0	0	0	0	0	0
TAX_ID_1676648	0	0	0	0	0	0	0	0	0	0	0	0	0	0	0	0	0	0	0	0	0	0	0	0	0	0	0	0	0	0	0	0	0	0	0	0	0
TAX_ID_1684132	0.000102	0	0	0	0	0	0	0	0	0	0	0	0	0	0	0	0	0	0	0	0	0	0.00022	0	0	0.000186	0	0	0	0	0	0	0	0	0	0.001034	0.000188
TAX_ID_1708517	0	0	0	0	0	0	0	0	0	0	0	0	0	0	0	0	0	0	0	0	0	0	0	0	0	0	0	0	0	0	0	0	0	0	0	0	0
TAX_ID_171536	0	0	0	0	0	0	0	0	0	0	0	0	0	0	0	0	0	0	0	0	0.000166	0	0	0	0	0	0	0	0	0	0	0	0	0	0	0	0
TAX_ID_1737404	0.001635	0.001227	0.000483	0.000722	0.001016	0.001243	9.3e-05	0.001794	0.00127	0.002483	0.009431	0.001742	0.005901	0.002539	0.002469	0.002159	0.001804	0.001389	0.000645	0.001581	0.007657	0.012068	0.016265	0	0.009672	0	0.000282	0.003297	0.001597	0.001893	0.004178	0.014427	0.003735	0.003399	0	0.006894	0.004142
TAX_ID_1760	18.6912	23.524	28.5021	25.136	26.1874	22.5658	34.962	38.038	41.258	42.3405	43.1537	39.4479	38.4319	38.5893	39.7597	22.7562	20.9952	24.9083	31.1043	30.6278	24.0104	23.8772	11.265	24.1093	14.1158	33.4882	35.5985	36.2981	28.8611	27.6104	30.3234	29.439	29.082	27.3209	26.203	33.6468	29.943
TAX_ID_178078	0	0	0	0	0	0	0	0	0	0	0	0	0	0	0	0	0	0	0	0	0	0	0	0	0	0	0	0	0	0	0	0	0	0	0	0	0
TAX_ID_1798830	0	0	0	0	0	0	0	0	0	0	0	0	0	0	0	0	0	0	0	0	0	0	0	0	0	0	0	0	0	0	0	0	0	0	0	0	0
TAX_ID_1801911	0	0	0	0	0	0	0	0	0	0	0	0	0	0	0	0	0	0	0	0	0	0	0	0	0	0	0	0	0	0	0	0	0	0	0	0	0
TAX_ID_1807140	0	0	0	0	0	0	0	0	0	0	0	0	0	0	0	0	0	0	0	0	0	0	0	0	0	0	0	0	0	0	0	0	0	0	0	0	0
TAX_ID_1813735	0	0	0	0	0	0	0	0	0	0	0	0	0	0	0	0	0	0	0	0	0	0	0	0	0	0	0	0	0	0	0	0	0	0	0	0	0
TAX_ID_183924	0.004291	0.003353	0.006859	0.008664	0.004572	0.003936	0.002797	0.034603	0.013966	0.108011	0.125745	0.023521	0.201801	0.19294	0.251886	0.012089	0.014176	0.005836	0.008171	0.002174	2.07585	1.01804	0.027364	0.007144	0.046977	0.004646	0.012405	0.095603	0.007515	0.006013	0.055853	0.088005	0.088901	0.043059	0.010538	0.049465	0.059867
TAX_ID_183925	0	0	0	0	0	0	0	0	0	0	0	0	0	0	0	0	0	0	0	0	0	0	0	0	0	0	0	0	0	0	0	0	0	0	0	0	0
TAX_ID_183939	0	0	0	0	0	0	0	0	0	0	0	0	0	0	0	0	0	0	0	0	0	0	0	0	0	0	0	0	0	0	0	0	0	0	0	0	0
TAX_ID_183963	0.42048	0.500984	0.582604	0.529207	0.51919	0.455322	0.636142	1.1893	1.06776	1.50595	1.72062	1.13074	2.27528	1.80627	2.32377	0.480537	0.45055	0.402114	0.666565	0.290077	2.53996	3.17819	0.462881	0.426605	1.98269	0.681039	0.833084	1.22174	0.530489	0.54809	0.73818	1.02865	0.726895	0.732003	0.549887	1.3478	2.17347
TAX_ID_183967	0.010522	0.00687	0.012462	0.009386	0.006604	0.008286	0.005501	0.069718	0.022853	0.146498	0.080687	0.03833	0.090869	0.081238	0.092605	0.004317	0.016238	0.004446	0.021502	0.000889	0.047776	0.065408	0.018353	0.007144	0.062175	0.00799	0.023964	0.067911	0.00573	0.007015	0.009675	0.033903	0.013447	0.01813	0.005269	0.047052	0.042923
TAX_ID_183968	0	0	0	0	0	0	0	0	0	0	0	0	0	0	0	0	0	0	0	0	0	0	0	0	0	0	0	0	0	0	0	0	0	0	0	0	0
TAX_ID_183980	0	0	0	0	0	0	0	0	0	0	0	0	0	0	0	0	0	0	0	0	0	0	0	0	0	0	0	0	0	0	0	0	0	0	0	0	0
TAX_ID_183988	0	0	0	0	0	0	0	0	0	0	0	0	0	0	0	0	0	0	0	0	0	0	0	0	0	0	0	0	0	0	0	0	0	0	0	0	0
TAX_ID_1853221	0	0	0	0	0	0	0	0	0	0	0	0	0	0	0	0	0	0	0	0	0	0	0	0	0	0	0	0	0	0	0	0	0	0	0	0	0
TAX_ID_1853222	0	0	0	0	0	0	0	0	0	0	0	0	0	0	0	0	0	0	0	0	0	0	0	0	0	0	0	0	0	0	0	0	0	0	0	0	0
TAX_ID_1853228	0	0	0	0	0	0	0	0	0	0	0	0	0	0	0	0	0	0	0	0	0	0	0	0	0	0	0	0	0	0	0	0	0	0	0	0	0
TAX_ID_1860136	0	0	0	0	0	0	0	0	0	0	0	0	0	0	0	0	0	0	0	0	0	0	0	0	0	0	0	0	0	0	0	0	0	0	0	0	0
TAX_ID_186623	0.00378	0.004416	0.003864	0.006498	0.005588	0.005593	0.002424	0.003332	0.002539	0.002483	0.002096	0.001742	0.00236	0.001269	0.001235	0.007771	0.001804	0.001112	0.001505	0.000988	0.004495	0.004827	0.003077	0.003062	0.002072	0.00446	0.004793	0.010549	0.004603	0.002561	0.006157	0.008656	0.007471	0.013598	0.002395	0.009135	0.008283
TAX_ID_186770	0.000306	8.2e-05	0.000193	0.000241	0	0	0.000186	0.001025	0	0	0	0	0	0	0	0	0	0	0.000215	0	0.001831	0.001448	0.003297	0	0	0	0	0	0	0.000111	0	0	0.029634	0	0.000479	0.001551	0.000188
TAX_ID_186771	0.003678	0.003271	0.003188	0.003851	0.002794	0.004143	0.000653	0.002051	0.002539	0.001242	0.022005	0.000871	0.010621	0.030464	0.008643	0.003886	0.002835	0.00528	0.001075	0.000494	0.009489	0.012551	0.097477	0	0.009672	0.001301	0.00141	0.000659	0.001503	0.003341	0.005497	0.01082	0.004482	0.005666	0.002395	0.006205	0.004142
TAX_ID_186801	0.186642	0.140743	0.143067	0.156428	0.129798	0.147079	0.06657	0.642327	0.363115	1.00438	0.877073	0.474772	1.20844	1.11702	1.08286	0.990001	0.497461	0.342367	0.346614	0.188313	1.74075	2.34237	1.80383	0.10512	2.58786	0.132491	0.345075	0.963282	0.227339	0.201998	1.4856	2.38334	2.60203	2.40847	0.168607	1.25111	1.49761
TAX_ID_1871466	0	0	9.7e-05	0	0	0	0	0	0	0	0	0	0	0	0	0	0.000258	0	0	0	0	0	0.00011	0	0	0	0	0	0	0	0.00022	0	0	0	0	0	0
TAX_ID_187857	0.004393	0.004498	0.007342	0.005054	0.005334	0.004557	0.004569	0.012047	0.015236	0.013657	0.015718	0.011325	0.021242	0.029195	0.020991	0.014248	0.006444	0.003613	0.006236	0.000988	0.268678	0.181259	0.012308	0.007144	0.050431	0.007619	0.012405	0.025714	0.005543	0.005345	0.011215	0.017312	0.009961	0.020396	0.00479	0.014133	0.012237
TAX_ID_188708	0.01042	0.01104	0.016229	0.015883	0.011684	0.014708	0.004941	0.029476	0.015236	0.031038	0.01991	0.02265	0.028323	0.013963	0.027164	0.057854	0.030157	0.025844	0.027308	0.004545	0.109369	0.13154	0.109456	0.011226	0.059412	0.01691	0.017197	0.050109	0.009394	0.009131	0.088177	0.129843	0.114799	0.045892	0.010538	0.071182	0.068715
TAX_ID_188787	0.040557	0.046533	0.062694	0.053185	0.047753	0.046195	0.061908	0.121237	0.126963	0.176295	0.25673	0.113248	0.254906	0.246252	0.239539	0.053969	0.058252	0.049187	0.082998	0.038236	0.18328	0.171605	0.047145	0.081647	0.035923	0.073028	0.094726	0.14769	0.06698	0.07394	0.171077	0.155812	0.144682	0.098582	0.068496	0.112892	0.095825
TAX_ID_189477	0	0	0	0	0	0	0	0	0	0	0	0	0	0	0	0	0	0	0	0	0	0	0	0	0	0	0	0	0	0	0	0	0	0	0	0	0
TAX_ID_189478	0	0	0	0	0	0	0	0	0	0	0	0	0	0	0	0	0	0	0	0	0	0	0	0	0	0	0	0	0	0	0	0	0	0	0	0	0
TAX_ID_189775	0.001226	0.002535	0.004347	0.001925	0.002794	0.001657	0.004009	0.035372	0.015236	0.044694	0.024101	0.014809	0.021242	0.017771	0.02346	0.00259	0.005928	0.003891	0.009031	0.000198	0.027467	0.026549	0.004506	0.008165	0.004145	0.004088	0.021708	0.051428	0.004697	0.003341	0.047057	0.177452	0.063999	0.063455	0.007185	0.027232	0.02598
TAX_ID_190566	0	0	0	0	0	0	0	0	0	0	0	0	0	0	0	0	0	0	0	0	0	0	0	0	0	0	0	0	0	0	0	0	0	0	0	0	0
TAX_ID_191410	0	0	0	0	0	0	0	0	0	0	0	0	0	0	0	0	0	0	0	0	0	0	0	0	0	0	0	0	0	0	0	0	0	0	0	0	0
TAX_ID_1919246	0	0	0	0	0	0	0	0	0	0	0	0	0	0	0	0	0	0	0	0	0	0	0	0	0	0	0	0	0	0	0	0	0	0	0	0	0
TAX_ID_1921781	0	0	0	0	0	0	0	0	0	0	0	0	0	0	0	0	0	0	0	0	0	0	0	0	0	0	0	0	0	0	0	0	0	0	0	0	0
TAX_ID_1927913	0	0	0	0	0	0	0	0	0	0	0	0	0	0	0	0	0	0	0	0	0	0	0	0	0	0	0	0	0	0	0	0	0	0	0	0	0
TAX_ID_193537	0.000204	0	0.020286	0.00746	0	0.000207	9.3e-05	0	0	0	0	0	0	0	0	0	0	0	0	0	0	0.000241	0	0.006124	0	0.001301	0.000282	0	0	0	0.017152	0.002885	0.006724	0.005099	0	0	0
TAX_ID_1937959	0	0	0	0	0	0	0	0	0	0	0	0	0	0	0	0	0	0	0	0	0	0	0	0	0	0	0	0	0	0	0	0	0	0	0	0	0
TAX_ID_194287	0	0	0	0	0	0	0	0	0	0	0	0	0	0	0	0	0	0	0	0	0	0	0	0	0	0	0	0	0	0	0	0	0	0	0	0	0
TAX_ID_195505	0	0	0	0	0	0	0	0	0	0	0	0	0	0	0	0	0	0	0	0	0	0	0	0	0	0	0	0	0	0	0	0	0	0	0	0	0
TAX_ID_1955630	0	0	0	0	0	0	0	0	0	0	0	0	0	0	0	0	0	0	0	0	0	0	0	0	0	0	0	0	0	0	0	0	0	0	0	0	0
TAX_ID_1962850	0	0	0	0	0	0	0	0	0	0	0	0	0	0	0	0	0	0	0	0	0	0	0	0	0	0	0	0	0	0	0	0	0	0	0	0	0
TAX_ID_200643	0.05067	0.026333	0.021252	0.021178	0.01651	0.026308	0.002424	0.037166	0.016505	0.028555	0.046107	0.020907	0.060186	0.044427	0.061737	0.54314	0.192283	0.161735	0.05526	0.028454	0.30297	0.286008	0.551127	0.008165	0.19136	0.00576	0.013814	0.07912	0.065947	0.053116	0.069266	0.091611	0.11704	0.075353	0.016286	0.1172	0.147784
TAX_ID_2008785	0	0	0	0	0	0	0	0	0	0	0	0	0	0	0	0	0	0	0	0	0	0	0	0	0	0	0	0	0	0	0	0	0	0	0	0	0
TAX_ID_203486	0	0	0	0	0	0	0	0	0	0	0	0	0	0	0	0	0	0	0	0	0	0	0	0	0	0	0	0	0	0	0	0	0	0	0	0	0
TAX_ID_203490	0	0	0	0	0	0	0	0	0	0	0	0	0	0	0	0	0	0	0	0	0	0	0	0	0	0	0	0	0	0	0	0	0	0	0	0	0
TAX_ID_203494	0.000204	0.000245	0	0	0	0	0	0	0	0	0	0	0	0	0	0	0	0	0	0	0	0	0	0	0	0	0	0	0	0	0	0	0	0	0	0	0
TAX_ID_203683	0.522944	0.673049	0.757356	0.662291	0.771927	0.76398	0.54962	1.309	1.18711	1.32593	0.803722	1.23441	0.901613	0.755258	0.88654	0.658417	0.533031	0.667782	0.880296	0.147607	0.69267	0.761964	0.411999	0.668483	0.308802	0.800152	0.818424	1.70898	0.690941	0.543525	1.90251	1.44414	1.65027	2.14219	1.01883	1.172	0.99138
TAX_ID_203692	0.004699	0.002862	0.001835	0.001925	0.002032	0.002693	0.000839	0.006152	0.003809	0.003725	0.005239	0.001742	0.010621	0.006347	0.004939	0.015543	0.005928	0.003335	0.001505	0.000889	0.01981	0.016171	0.037804	0.001021	0.044213	0.001672	0.003383	0.007912	0.002724	0.002227	0.024408	0.014427	0.024902	0.02153	0.002395	0.010858	0.027486
TAX_ID_203693	0	0	0	0	0	0	0	0	0	0	0	0	0	0	0	0	0	0	0	0	0	0	0	0	0	0	0	0	0	0	0	0	0	0	0	0	0
TAX_ID_204429	0.004393	0.004498	0.003574	0.004573	0.004064	0.003107	0.00028	0.013072	0.002539	0.006208	0.005239	0.004356	0.007081	0.005077	0.004939	0.014679	0.011599	0.006669	0.011181	0.001778	0.023139	0.037893	0.009231	0.001021	0.011053	0.002602	0.002537	0.021758	0.003006	0.003897	0.167338	0.251751	0.120029	0.067988	0.000958	0.03292	0.016002
TAX_ID_204430	0	0	0	0	0	0	0	0	0	0	0	0	0	0	0	0	0	0	0	0	0	0	0	0	0	0	0	0	0	0	0	0	0	0	0	0	0
TAX_ID_204432	0.017571	0.020527	0.026565	0.022381	0.022607	0.018229	0.029462	0.041523	0.077448	0.062076	0.01991	0.054011	0.033043	0.030464	0.034573	0.018565	0.025517	0.020842	0.036769	0.002569	0.037289	0.033307	0.01033	0.019391	0.017271	0.05203	0.068226	0.064614	0.023861	0.016258	0.018251	0.025969	0.013696	0.01983	0.022034	0.037918	0.030875
TAX_ID_2082881	0	0	0	0	0	0	0	0	0	0	0	0	0	0	0	0	0	0	0	0	0	0	0	0	0	0	0	0	0	0	0	0	0	0	0	0	0
TAX_ID_2082883	0	0	0	0	0	0	0	0	0	0	0	0	0	0	0	0	0	0	0	0	0	0	0	0	0	0	0	0	0	0	0	0	0	0	0	0	0
TAX_ID_2138243	0	0	0	0	0	0	0	0	0	0	0	0	0	0	0	0	0	0	0	0	0	0	0	0	0	0	0	0	0	0	0	0	0	0	0	0	0
TAX_ID_214506	0.000817	0.000818	0.001449	0.000722	0	0	9.3e-05	0.001538	0	0.001242	0	0.000871	0.00118	0.001269	0	0.004749	0.000516	0	0	9.9e-05	0.000166	0.000241	0.002088	0	0	0.000186	0.000282	0.001978	0.000376	0.000779	0.001539	0.005771	0.000747	0.0017	0.000958	0.002068	0.001506
TAX_ID_2172820	0	0	0	0	0	0	0	0	0	0	0	0	0	0	0	0	0	0.000278	0	0	0	0	0	0	0	0	0	0	0	0	0	0	0	0	0	0	0
TAX_ID_219685	0	0	0	0	0	0	0	0	0	0	0	0	0	0	0	0	0	0	0	0	0	0	0	0	0	0	0	0	0	0	0	0	0	0	0	0	0
TAX_ID_2201463	0	0	0	0	0	0	0	0	0	0	0	0	0	0	0	0	0	0	0	0	0	0	0	0	0	0	0	0	0	0.000111	0	0	0	0	0	0	0
TAX_ID_2202803	0	0	0	0	0	0	0	0	0	0	0	0	0	0	0	0	0	0	0	0	0	0	0	0	0	0	0	0	0	0	0	0	0	0	0	0	0
TAX_ID_2202807	0	0	0	0	0	0	0	0	0	0	0	0	0	0	0	0	0	0	0	0	0	0	0	0	0	0	0	0	0	0	0	0	0	0	0	0	0
TAX_ID_2203428	0	0	0	0	0	0	0	0	0	0	0	0	0	0	0	0	0	0	0	0	0	0	0	0	0	0	0	0	0	0	0	0	0	0	0	0	0
TAX_ID_2212702	0	0	0	0	0	0	0	0	0	0	0	0	0	0	0	0	0	0	0	0	0	0	0	0	0	0	0	0	0	0	0	0	0	0	0	0	0
TAX_ID_2212703	0	0	0	0	0	0	0	0	0	0	0	0	0	0	0	0	0	0	0	0	0	0	0	0	0	0	0	0	0	0	0	0	0	0	0	0	0
TAX_ID_2212704	0	0	0	0	0	0	0	0	0	0	0	0	0	0	0	0	0	0	0	0	0	0	0	0	0	0	0	0	0	0	0	0	0	0	0	0	0
TAX_ID_2212732	0	0	0	0	0	0	0	0	0	0	0	0	0	0	0	0	0	0	0	0	0	0	0	0	0	0	0	0	0	0	0	0	0	0	0	0	0
TAX_ID_2219690	0	0	0	0	0	0	0	0	0	0	0	0	0	0	0	0	0	0	0	0	0	0	0	0	0	0	0	0	0	0	0	0	0	0	0	0	0
TAX_ID_2219692	0	0	0	0	0	0	0	0	0	0	0	0	0	0	0	0	0	0	0	0	0	0	0	0	0	0	0	0	0	0	0	0	0	0	0	0	0
TAX_ID_2219693	0	0	0	0	0	0	0	0	0	0	0	0	0	0	0	0	0	0	0	0	0	0	0	0	0	0	0	0	0	0	0	0	0	0	0	0	0
TAX_ID_2231462	0	0	0	0	0	0	0	0	0	0	0	0	0	0	0	0	0	0	0	0	0	0	0	0	0	0	0	0	0	0	0	0	0	0	0	0	0
TAX_ID_2231722	0	0	0	0	0	0	0	0	0	0	0	0	0	0	0	0	0	0	0	0	0	0	0	0	0	0	0	0	0	0	0	0	0	0	0	0	0
TAX_ID_2233521	0	0	0	0	0	0	0	0	0	0	0	0	0	0	0	0	0	0	0	0	0	0	0	0	0	0	0	0	0	0	0	0	0	0	0	0	0
TAX_ID_224756	0.006027	0.005643	0.004637	0.004573	0.004826	0.005593	0.003729	0.103039	0.031741	0.192434	0.489359	0.049655	1.08689	0.75145	1.00878	0.013384	0.020878	0.00528	0.031393	0.007805	0.547677	0.831475	0.071982	0.004082	2.05384	0.005203	0.027347	0.152305	0.01907	0.016035	0.054973	0.153648	0.051299	0.041926	0.003832	0.594792	1.25174
TAX_ID_2302852	0	0	0	0	0	0	0	0	0	0	0	0	0	0	0	0	0	0	0	0	0	0	0	0	0	0	0	0	0	0	0	0	0	0	0	0	0
TAX_ID_2302911	0	0	0	0	0	0	0	0	0	0	0	0	0	0	0	0	0	0	0	0	0	0	0	0	0	0	0	0	0	0	0	0	0	0	0	0	0
TAX_ID_2304343	0	0	0	0	0	0	0	0	0	0	0	0	0	0	0	0	0	0	0	0	0	0	0	0	0	0	0	0	0	0	0	0	0	0	0	0	0
TAX_ID_2315419	0	0	0	0	0	0	0	0	0	0	0	0	0	0	0	0	0	0	0	0	0	0	0	0	0	0	0	0	0	0	0	0	0	0	0	0	0
TAX_ID_2315759	0	0	0	0	0	0	0	0	0	0	0	0	0	0	0	0	0	0	0	0	0	0	0	0	0	0	0	0	0	0	0	0	0	0	0	0	0
TAX_ID_231996	0.000102	0	0	0	0.000254	0	0	0.000256	0	0	0	0	0	0	0	0	0	0	0	0	0	0	0	0	0	0	0	0	0	0	0	0	0	0	0	0.000172	0
TAX_ID_2364196	0	0	0	0	0	0	0	0	0	0	0	0	0	0	0	0	0	0	0	0	0	0	0	0	0	0	0	0	0	0	0	0	0	0	0	0	0
TAX_ID_238765	0	0	0	0	0	0	0	0	0	0	0	0	0	0	0	0	0	0	0	0	0	0	0	0	0	0	0	0	0	0	0	0	0	0	0	0	0
TAX_ID_241806	0.00143	0.001308	0.000869	0.001444	0.000508	0.001657	0.000466	0.002819	0.00127	0.001242	0.003144	0.003485	0.00118	0.002539	0.003704	0.002159	0.001547	0.001112	0	0.001186	0.002331	0.003379	0.001099	0.005103	0.004836	0.000743	0.000282	0.002637	0.001691	0.001893	0.014953	0.031018	0.006475	0.005099	0.001437	0.009997	0.003389
TAX_ID_2497572	0	0	0	0	0	0	0	0	0	0	0	0	0	0	0	0	0	0	0	0	0	0	0	0	0	0	0	0	0	0	0	0	0	0	0	0	0
TAX_ID_2497573	0	0	0	0	0	0	0	0	0	0	0	0	0	0	0	0	0	0	0	0	0	0	0	0	0	0	0	0	0	0	0	0	0	0	0	0	0
TAX_ID_2497574	0	0	0	0	0	0	0	0	0	0	0	0	0	0	0	0	0	0	0	0	0	0	0	0	0	0	0	0	0	0	0	0	0	0	0	0	0
TAX_ID_2497575	0	0	0	0	0	0	0	0	0	0	0	0	0	0	0	0	0	0	0	0	0	0	0	0	0	0	0	0	0	0	0	0	0	0	0	0	0
TAX_ID_2497576	0	0	0	0	0	0	0	0	0	0	0	0	0	0	0	0	0	0	0	0	0	0	0	0	0	0	0	0	0	0	0	0	0	0	0	0	0
TAX_ID_2497577	0	0	0	0	0	0	0	0	0	0	0	0	0	0	0	0	0	0	0	0	0	0	0	0	0	0	0	0	0	0	0	0	0	0	0	0	0
TAX_ID_2497643	0	0	0	0	0	0	0	0	0	0	0	0	0	0	0	0	0	0	0	0	0	0	0	0	0	0	0	0	0	0	0	0	0	0	0	0	0
TAX_ID_2517206	0	0	0	0	0	0	0	0	0	0	0	0	0	0	0	0	0	0	0	0	0	0	0	0	0	0	0	0	0	0	0	0	0	0	0	0	0
TAX_ID_2576467	0	0	0	0	0	0	0	0	0	0	0	0	0	0	0	0	0	0	0	0	0	0	0	0	0	0	0	0	0	0	0	0	0	0	0	0	0
TAX_ID_2582693	0	0	0	0	0	0	0	0	0	0	0	0	0	0	0	0	0	0	0	0	0	0	0	0	0	0	0	0	0	0	0	0	0	0	0	0	0
TAX_ID_2598132	0	0	0	0	0	0	0	0	0	0	0	0	0	0	0	0	0	0	0	0	0	0	0	0	0	0	0	0	0	0	0	0	0	0	0	0	0
TAX_ID_2599185	0	0	0	0	0	0	0	0	0	0	0	0	0	0	0	0	0	0	0	0	0.004328	0.007482	0.000989	0	0	0	0	0	0	0	0	0	0	0	0	0	0
TAX_ID_2604337	0	0	0	0	0	0	0	0	0	0	0	0	0	0	0	0	0	0	0	0	0	0	0	0	0	0	0	0	0	0	0	0	0	0	0	0	0
TAX_ID_2605334	0	0	0	0.000241	0	0	0	0	0	0	0	0	0	0	0	0.000432	0	0	0	0	0	0	0	0	0	0	0	0	0	0	0	0	0	0	0	0	0
TAX_ID_2681631	0	0	0	0	0	0	0	0	0	0	0	0	0	0	0	0	0	0	0	0	0	0	0	0	0	0	0	0	0	0	0	0	0	0	0	0	0
TAX_ID_2681632	0.000102	0	0	0	0	0	0	0	0	0	0	0	0	0	0	0	0	0	0	0	0	0	0	0	0	0	0	0	0	0	0	0	0	0	0	0.000172	0
TAX_ID_2682225	0	0	0	0	0	0	0	0	0	0	0	0	0	0	0	0	0	0	0	0	0	0	0	0	0	0	0	0	0	0	0	0	0	0	0	0	0
TAX_ID_2682552	0	0	0	0	0	0	0	0	0	0	0	0	0	0	0	0	0	0	0	0	0	0	0	0	0	0	0	0	0	0	0	0	0	0	0	0	0
TAX_ID_2683628	0	0	0	0	0.000254	0	0	0	0	0	0	0	0	0	0	0	0	0	0	0	0	0	0	0	0	0.000186	0	0	0	0	0	0	0	0	0	0	0
TAX_ID_2687318	0	0	0	0	0	0	0	0	0	0	0	0	0	0	0	0	0	0	0	0	0	0	0	0	0	0	0	0	0	0	0	0	0	0	0	0	0
TAX_ID_2692249	0	0	0	0	0	0	0	0	0	0	0	0	0	0	0	0	0	0	0	0	0	0	0	0	0	0	0	0	0	0	0	0	0	0	0	0	0
TAX_ID_2704063	0	0	0	0	0	0	0	0	0	0	0	0	0	0	0	0	0	0	0	0	0	0	0	0	0	0	0	0	0	0	0	0	0	0	0	0	0
TAX_ID_2732411	0	0	0	0	0	0	0	0	0	0	0	0	0	0	0	0	0	0	0	0	0	0	0	0	0	0	0	0	0	0	0	0	0	0	0	0	0
TAX_ID_2732413	0	0	0	0	0	0	0	0	0	0	0	0	0	0	0	0	0	0	0	0	0	0	0	0	0	0	0	0	0	0	0	0	0	0	0	0	0
TAX_ID_2732420	0	0	0	0	0	0	0	0	0	0	0	0	0	0	0	0	0	0	0	0	0	0	0	0	0	0	0	0	0	0	0	0	0	0	0	0	0
TAX_ID_2732421	0	0	0	0	0	0	0	0	0	0	0	0	0	0	0	0	0	0	0	0	0	0	0	0	0	0	0	0	0	0	0	0	0	0	0	0	0
TAX_ID_2732422	0	0	0	0	0	0	0	0	0	0	0	0	0	0	0	0	0	0	0	0	0	0	0	0	0	0	0	0	0	0	0	0	0	0	0	0	0
TAX_ID_2732423	0.000102	0	0	0	0	0	0	0	0	0	0	0	0	0	0	0	0	0	0	0	0	0	0	0	0	0	0	0.000659	9.4e-05	0	0	0	0	0	0	0	0
TAX_ID_2732424	0	0	0	0	0	0	0	0	0	0	0	0	0	0	0	0	0	0	0	0	0	0	0	0	0	0	0	0	0	0	0	0	0	0	0	0	0
TAX_ID_2732449	0	0	0	0	0	0	0	0	0	0	0	0	0	0	0	0	0	0	0	0	0	0	0	0	0	0	0	0	0	0	0	0	0	0	0	0	0
TAX_ID_27929	0.000204	0	0	0.000241	0	0.000207	0	0	0	0	0	0	0	0	0	0	0	0	0	0	0	0	0	0.001021	0	0	0	0	0	0.000111	0	0	0	0	0	0	0
TAX_ID_2797	0.000306	8.2e-05	9.7e-05	0	0	0	9.3e-05	0	0	0	0	0	0	0	0.001235	0	0	0	0	0	0	0.000241	0	0	0	0.000557	0	0	9.4e-05	0.000334	0	0	0	0.002266	0	0.000517	0
TAX_ID_28009	0.000306	8.2e-05	0	0.000481	0	0	0	0	0	0.003725	0	0	0	0	0	0.000432	0.000258	0	0.000215	9.9e-05	0	0	0	0	0	0	0	0	0	0	0	0	0.000249	0	0	0	0.000188
TAX_ID_2806	0.037492	0.029277	0.029946	0.025028	0.024385	0.029209	0.004289	0.05562	0.012696	0.054626	0.040867	0.028748	0.074348	0.060928	0.069145	0.131683	0.04356	0.042796	0.010536	0.012943	0.137002	0.178363	0.150777	0.009185	0.163036	0.010034	0.018607	0.100218	0.020479	0.052114	0.071465	0.132007	0.132231	0.152406	0.015807	0.099793	0.074363
TAX_ID_28211	20.926	24.6672	28.1826	26.5436	26.3281	24.4507	46.2353	18.7679	28.9628	19.1652	15.2644	27.001	15.4443	14.8729	15.5169	19.0103	17.3083	23.4224	17.3561	22.2688	11.2144	11.3452	8.18305	49.8505	21.3343	38.1806	34.6301	20.3291	20.0741	26.0914	22.7204	16.3595	16.356	20.4321	39.9258	17.0963	15.53
TAX_ID_28216	5.6443	5.62867	5.56241	5.5041	5.46445	5.5662	4.08071	4.71339	4.91855	4.25838	4.53626	4.81218	4.21658	4.79049	4.4895	4.0239	5.20788	4.55943	5.91092	4.87549	4.20646	3.52405	3.396	4.66509	3.27731	4.78437	4.70446	4.51971	6.42308	6.38266	4.03547	4.67002	4.1116	3.89741	4.83307	4.10718	4.19218
TAX_ID_28221	1.30854	1.28885	1.424	1.31062	1.21085	1.24022	1.20003	5.51847	3.00141	5.60046	6.2967	4.05516	8.3175	8.52617	7.87144	2.01843	3.39588	1.45589	5.65849	0.411502	7.34769	9.19836	4.91168	1.18388	10.2823	1.63821	2.34335	5.57332	3.27641	2.58288	2.51909	5.20959	3.89595	3.97163	1.0854	6.49979	7.582
TAX_ID_2825	0.000306	0.000245	0.000193	0	0.000762	0.000207	0	0	0	0	0	0.000871	0	0	0	0.000432	0	0.000278	0	0.000198	0.000166	0	0.00044	0	0	0	0	0.001319	0	0.000668	0	0.002885	0.000249	0	0.000479	0.000345	0
TAX_ID_2830	0.001532	0.002044	0.000773	0.000963	0.001778	0.002072	0.00028	0.000513	0	0.002483	0	0	0.00118	0	0.001235	0.002159	0.002578	0.000278	0.00043	0.000296	0.003329	0.001931	0.001868	0	0.000691	0.000186	0.001692	0.003297	0.000376	0.00167	0.012314	0.077184	0.011206	0.010198	0.000958	0.004136	0.001883
TAX_ID_2833	0.000306	0.000245	9.7e-05	0.000241	0.000508	0.001036	0	0.000256	0	0.001242	0.001048	0	0	0	0	0	0.000258	0.000278	0	0	0	0	0.00044	0	0.000691	0	0	0	0.000376	0.000223	0.00044	0	0.000249	0	0.000479	0.000689	0.000188
TAX_ID_2864	0.005108	0.006542	0.004637	0.004813	0.027941	0.038738	0.002704	0.003332	0	0.008691	0.001048	0.003485	0.00236	0.001269	0.002469	0.64417	0.029899	0.106156	0.04881	0.002569	0.008989	0.006758	0.007583	0.002041	0.007599	0.002787	0.001692	0.014505	0.002912	0.005122	0.005717	0.004328	0.004482	0.005099	0.00479	0.020165	0.01186
TAX_ID_2870	0.011646	0.007769	0.004347	0.009145	0.005588	0.012429	0.001492	0.011022	0.00127	0.021106	0.008383	0.006098	0.009441	0.011424	0.011113	0.034972	0.03557	0.052522	0.013976	0.001087	0.013817	0.019791	0.016374	0.004082	0.020034	0.001301	0.007894	0.015165	0.005918	0.020712	0.023748	0.038232	0.023159	0.022096	0.002395	0.021717	0.018826
TAX_ID_29197	0.003678	0.001717	0.001932	0.003851	0.004064	0.0058	0.000186	0.001282	0	0	0.001048	0.001742	0	0	0.001235	0.008635	0.002578	0.001945	0.001075	0.000692	0.00283	0.002414	0.001758	0	0.010362	0.000372	0.000282	0.003297	0.001503	0.005122	0.002419	0.000721	0.001743	0.0017	0.002395	0.004136	0.001506
TAX_ID_292625	0	0	0	0	0	0	0	0	0	0	0	0	0	0	0	0	0.000258	0	0	0	0	0	0	0	0	0	0	0	0	0	0	0	0	0	0	0	0
TAX_ID_29547	0.15436	0.030259	0.022798	0.028638	0.033021	0.041016	0.005314	0.065873	0.020314	0.098079	0.181283	0.024392	0.108571	0.162476	0.060502	1.33929	0.299508	0.181466	0.080848	0.034481	0.87362	0.880229	3.0662	0.018371	2.10289	0.011707	0.02932	0.086372	0.04218	0.034743	0.115664	0.15509	0.239061	0.303113	0.010538	0.099448	0.182801
TAX_ID_296141	0	0	0	0	0	0	0	0	0	0	0	0	0	0	0	0	0	0	0	0	0	0	0	0	0	0	0	0	0	0	0	0	0	0	0	0	0
TAX_ID_29811	0	0	0	0	0	0	0	0	0	0	0	0	0	0	0	0	0	0	0	0	0	0	0	0	0	0	0	0	0	0	0	0	0	0	0	0	0
TAX_ID_29999	0	0.000164	0	0	0	0.000207	0	0	0	0	0	0	0	0	0	0	0	0	0.000215	0	0	0	0.00022	0	0	0	0.000282	0.000659	0	0	0	0	0	0	0	0	0
TAX_ID_30001	0.000715	0.000981	0.002512	0.002407	0.000508	0.00145	0.000559	0.002563	0.00127	0	0.001048	0	0	0	0	0.001295	0.003609	0.001389	0.00344	0	0.000832	0.000483	0.000769	0.001021	0	0.003159	0.000846	0.001319	0.00047	0.000891	0.004618	0.001443	0.000249	0.002833	0.002874	0.001034	0.003389
TAX_ID_301297	0.008581	0.011367	0.015166	0.011311	0.007874	0.008079	0.00662	0.312192	0.055864	0.352589	0.148799	0.074047	0.224223	0.049504	0.135821	0.009067	0.019589	0.003891	0.010536	0.000296	0.031629	0.04441	0.023518	0.01735	0.022107	0.010964	0.059768	0.248568	0.009488	0.003897	0.091915	1.61943	0.387727	0.414726	0.012933	0.152878	0.187319
TAX_ID_3027	0.002043	0.001227	0.001352	0.003369	0.001524	0.001657	0.000653	0.001025	0	0	0.006287	0	0	0.002539	0.001235	0.005181	0.002835	0.003057	0.000645	0.000494	0.003995	0.005793	0.003627	0.002041	0.000691	0.000186	0	0.003956	0.000752	0.00245	0.003738	0.002885	0.003735	0.005666	0	0.001896	0.001883
TAX_ID_30302	0	0	0	0	0	0	0	0	0	0	0	0	0	0	0	0	0	0	0	0	0	0	0	0	0	0	0	0	0	0	0	0	0	0	0	0	0
TAX_ID_30304	0	0	9.7e-05	0	0	0	0	0	0	0	0	0.000871	0	0	0	0	0	0.000278	0	0	0	0	0	0	0	0	0	0	0	0	0	0	0	0	0	0.000345	0
TAX_ID_3035	0	0	0	0	0	0.000207	0	0.000256	0	0	0	0	0	0	0	0	0	0.000556	0	9.9e-05	0.000166	0	0	0	0	0.000186	0	0	0	0	0	0.000721	0	0	0.003353	0.000517	0
TAX_ID_304573	0	0	0	0	0	0	0	0	0	0	0	0	0	0	0	0	0	0	0	0	0	0	0	0	0	0	0	0	0	0	0	0	0	0	0	0	0
TAX_ID_304574	0	0	0	0	0	0	0	0	0	0	0	0	0	0	0	0	0	0	0	0	0	0	0	0	0	0	0	0	0	0	0	0	0	0	0	0	0
TAX_ID_307596	0	0	0	0	0	0	0	0	0	0	0	0	0	0	0	0	0	0	0	0	0	0	0	0	0	0	0	0	0	0	0	0	0	0	0	0	0
TAX_ID_310836	0	8.2e-05	0	0	0.000508	0	9.3e-05	0.000256	0	0	0	0	0	0	0	0	0	0	0	0	0	0	0	0	0	0	0	0	9.4e-05	0.000111	0.00022	0	0.000249	0	0	0	0.000188
TAX_ID_315355	0	0	0	0	0	0	0	0	0	0	0	0	0	0	0	0	0	0	0	0	0	0	0	0	0	0	0	0	0	0	0	0	0	0	0	0	0
TAX_ID_3166	0.015528	0.010304	0.010819	0.009626	0.010922	0.013465	0.013706	0.019224	0.006348	0.034762	0.038771	0.009583	0.064907	0.073622	0.069145	0.026768	0.014692	0.012227	0.019352	0.004742	0.030796	0.044168	0.039562	0.006124	0.103625	0.006132	0.008458	0.019121	0.011837	0.027839	0.030345	0.05338	0.063501	0.066855	0.012933	0.041192	0.036899
TAX_ID_31969	0.038003	0.021426	0.019707	0.017809	0.018797	0.023201	0.002238	0.039216	0.011427	0.053385	0.041915	0.03049	0.121553	0.092662	0.092605	0.142477	0.042787	0.033347	0.013761	0.022131	0.137835	0.205878	0.503432	0.010206	0.679088	0.00669	0.0234	0.075823	0.017003	0.017705	0.145129	0.241652	0.145927	0.152973	0.01916	0.143915	0.158327
TAX_ID_32061	0.000204	0.000327	0.000773	0	0.000254	0.000207	0.000373	0.001282	0.00127	0	0	0.002613	0.00118	0.001269	0.001235	0.001295	0	0.001389	0.00086	9.9e-05	0.001831	0.000483	0.002198	0	0.000691	0.000186	0.002255	0.002637	0.000282	0.000891	0.002419	0.002164	0.002739	0.0017	0	0.002241	0.002259
TAX_ID_3214	0.005721	0.003762	0.003381	0.002166	0.003302	0.004557	0.000839	0.009227	0.00127	0.009932	0	0.003485	0.00236	0.001269	0.001235	0.020724	0.008506	0.005836	0.001935	0.001482	0.007158	0.024136	0.014616	0.003062	0.007599	0.001858	0.003383	0.016483	0.004603	0.002338	0.016492	0.074299	0.052793	0.062889	0.001916	0.017752	0.009413
TAX_ID_32584	0	0	0.000386	0	0	0	0	0	0	0	0	0	0	0	0	0	0	0	0	0	0	0	0	0	0	0.000186	0	0	0	0	0	0	0	0	0	0	0
TAX_ID_3296	0	0	0	0	0	0	0	0	0	0	0	0	0	0	0	0	0	0	0	0	0	0	0	0	0	0	0	0	0	0	0	0	0	0	0	0	0
TAX_ID_33103	0.000817	0.001636	0.001835	0.000963	0.00127	0.00145	0.00028	0.004614	0.005079	0.004966	0.006287	0.000871	0.005901	0.002539	0.004939	0.006476	0.002578	0.004446	0.00172	0.000988	0.014649	0.016654	0.014616	0.001021	0.007599	0.000186	0.000846	0.008571	0.005543	0.016369	0.010775	0.059872	0.006226	0.015297	0.000958	0.006205	0.006401
TAX_ID_33627	0	0	0	0	0	0	0	0	0	0	0	0	0	0	0	0	0	0	0	0	0	0	0	0	0	0	0	0	0	0	0	0	0	0	0	0	0
TAX_ID_3372	0	0	0	0	0	0	0	0	0	0	0	0	0	0	0	0	0	0	0	0	0	0	0	0	0	0	0	0	0	0	0	0	0	0	0	0	0
TAX_ID_33827	0	0	0	0	0	0	0	0	0	0	0	0	0	0	0	0	0	0	0	0	0	0	0	0	0	0	0	0	0	0	0	0	0	0	0	0	0
TAX_ID_33829	0.001328	0.001717	0.00058	0.000722	0.001016	0.00145	0	0.000769	0	0	0	0	0	0	0	0.022883	0.009537	0.003057	0.000645	0.001482	0.003163	0.008689	0.005275	0	0	0.000186	0.000846	0.000659	0.000188	0.001225	0.00066	0.002164	0.000747	0	0.002874	0.001896	0.000377
TAX_ID_33836	0.041476	0.018973	0.010433	0.012755	0.025147	0.032937	0	0.001025	0.00127	0.001242	0.001048	0.000871	0	0.001269	0	0.052242	0.031446	0.005002	0.001935	0.001778	0.005993	0.009654	0.020001	0	0.002072	0.000186	0.000846	0	0.009112	0.127168	0.016052	0.002885	0.018428	0.003966	0	0.00586	0.004707
TAX_ID_33849	0.032997	0.009486	0.004347	0.006979	0.002286	0.006215	0.000186	0.001025	0	0	0	0.000871	0	0	0	0.01727	0.015981	0.011949	0.00473	0.000593	0.001998	0.001931	0.002747	0	0.001382	0.000372	0.000282	0	0.024237	0.204894	0.00044	0	0.001494	0.000567	0.000479	0.001551	0.00113
TAX_ID_33853	0.000102	0	0	0	0	0	0	0	0	0	0	0.000871	0	0	0	0	0	0	0	0	0	0	0	0	0	0	0	0	0	0.000334	0	0	0	0	0	0	0
TAX_ID_33859	0.000102	0	0	0	0.000254	0	0	0	0	0	0	0	0	0	0	0.000432	0.000258	0	0	9.9e-05	0.000166	0.000483	0	0	0	0	0	0	0	0.000111	0	0	0	0	0	0.000172	0
TAX_ID_3398	0.138832	0.122915	0.107711	0.121051	0.105921	0.126363	0.053144	0.19967	0.124424	0.198642	0.166613	0.123702	0.149875	0.142166	0.133351	0.338491	0.13532	0.145339	0.095469	0.051376	0.441804	0.621736	0.521565	0.066338	0.246627	0.086593	0.11869	0.331643	0.097887	0.108571	0.729604	0.465271	0.694771	0.61869	0.131724	0.359357	0.25754
TAX_ID_34517	0.000204	8.2e-05	0	0	0	0	0	0	0	0	0	0	0	0	0	0	0	0	0	0	0	0	0	0	0	0	0.000282	0	0	0	0	0	0	0	0	0	0
TAX_ID_35069	0	0	0	0	0	0	0	0	0	0	0	0	0	0	0	0	0	0	0	0	0	0.000241	0	0	0	0	0	0	0	0.000111	0	0	0.000498	0	0	0	0
TAX_ID_35422	0	0	0	0.000241	0	0	0	0.000256	0	0	0	0	0	0	0	0.000432	0.000773	0	0.000215	0	0.000333	0.000241	0.00044	0.001021	0	0	0	0.005275	0.000188	0.000445	0.002419	0.000721	0.000747	0.000567	0	0.000172	0.000753
TAX_ID_35581	0.000204	8.2e-05	0.00029	0	0	0.000207	9.3e-05	0.000256	0	0	0	0	0.00236	0	0.001235	0	0.000258	0	0	0	0.001165	0.000241	0.00011	0	0	0	0.000282	0.004615	9.4e-05	0	0.00044	0.000721	0.000747	0	0	0.000517	0
TAX_ID_35675	0.000409	8.2e-05	0.000193	0.000722	0.00127	0.000207	9.3e-05	0	0	0	0	0	0	0	0	0	0.000258	0	0	0	0.000166	0.000241	0.000769	0	0	0	0	0	0.000188	0.000223	0	0	0	0	0	0.000172	0
TAX_ID_358446	0	0	0	0	0	0	0	0	0	0	0	0	0	0	0	0	0	0	0	0	0	0	0	0	0	0	0	0	0	0	0	0	0	0	0	0	0
TAX_ID_37471	0	0	0	0	0	0	0	0	0	0	0	0	0	0	0	0	0	0	0	0	0	0	0	0	0	0	0	0	0	0.000111	0	0	0	0	0	0	0
TAX_ID_37945	0	0	9.7e-05	0	0	0	9.3e-05	0	0	0	0	0	0	0	0	0	0	0	0	0	0	0	0	0	0	0	0	0	0	0	0.001099	0	0	0.000567	0	0	0
TAX_ID_38254	0.000511	0.000818	9.7e-05	0.000963	0.000254	0.000414	0.00028	0.000513	0	0.002483	0.006287	0	0.00236	0	0.002469	0.005613	0.000258	0	0.000645	0	0.000666	0.000724	0.001539	0	0.000691	0	0.000564	0	0.000188	0.001448	0.001319	0	0.000747	0.000567	0.000958	0.001896	0.001318
TAX_ID_38410	0.000204	8.2e-05	0	0	0.000254	0	0	0.000256	0	0	0	0	0.00118	0	0.002469	0	0.002835	0	0	9.9e-05	0.000166	0	0	0	0.000691	0	0	0.001319	0.000282	0.000223	0	0	0.001245	0.000567	0	0	0
TAX_ID_388447	0.002043	0.00229	0.002029	0.002407	0.001778	0.002279	0.002144	0.006664	0.002539	0.032279	0.024101	0.006969	0.022422	0.015232	0.020991	0.000863	0.003351	0.000556	0.00215	0	0.011486	0.015688	0.003846	0	0.008981	0.001858	0.006202	0.012527	0.002536	0.002227	0.005058	0.01082	0.00772	0.005099	0.001437	0.012237	0.015814
TAX_ID_39119	0.000409	0.000409	9.7e-05	0	0.000508	0.000414	0	0	0	0	0	0	0	0	0	0	0.000258	0.000278	0.000215	0	0.000166	0	0.000549	0	0.000691	0	0	0	0.00047	0.00412	0	0	0	0	0	0.000517	0.000941
TAX_ID_39236	0	0	0	0	0	0	0	0	0	0	0	0	0	0	0	0	0	0	0	0	0	0	0	0	0	0	0	0	0	0	0	0	0	0	0	0	0
TAX_ID_402684	0	0	0	0	0	0	0	0	0	0	0	0	0	0	0	0	0	0	0	0	0	0	0	0	0	0	0	0	0	0	0	0	0	0	0	0	0
TAX_ID_402688	0.000817	0.000654	0.000386	0.000241	0.001016	0.001036	9.3e-05	0.001794	0.002539	0.001242	0	0	0	0	0	0	0	0.000278	0.00043	0.000395	0.001165	0.004344	0.000879	0.001021	0.002072	0.000372	0.000846	0.001319	0.000658	0.000668	0.00044	0.003607	0.000747	0.003399	0	0.001379	0.001318
TAX_ID_402711	0	0	0.000193	0.000241	0	0	0.000186	0	0	0	0	0	0	0	0	0.000432	0	0	0	0.000395	0	0	0.00011	0	0	0	0.001128	0	0.000188	0	0.00022	0	0	0	0	0.000172	0.000188
TAX_ID_404263	0	0	0	0	0	0	0	0	0	0	0	0	0	0	0	0	0	0	0	0	0	0	0	0	0	0	0	0	0	0	0	0	0	0	0	0	0
TAX_ID_404265	0	0	0	0	0	0	0	0	0	0	0	0	0	0	0	0	0	0	0	0	0	0	0	0	0	0	0	0	0	0	0	0	0	0	0	0	0
TAX_ID_40674	0.070795	0.065179	0.072838	0.074604	0.064518	0.065667	0.058738	0.140461	0.076178	0.116702	0.102692	0.106279	0.164037	0.1739	0.13829	0.13341	0.065211	0.072531	0.082783	0.023514	0.177121	0.201533	0.213857	0.068379	0.123659	0.067825	0.090216	0.178679	0.06792	0.079174	0.262992	0.222176	0.294593	0.287815	0.078076	0.172698	0.125381
TAX_ID_414999	0.005721	0.00507	0.00512	0.003851	0.00635	0.006836	0.001492	0.002563	0.002539	0.003725	0.001048	0.002613	0.00118	0	0.001235	0.00993	0.005671	0.011394	0.005161	0.000395	0.002497	0.001931	0.001868	0.001021	0.000691	0.000929	0.000846	0.002637	0.004979	0.011247	0.002859	0.001443	0.000996	0.004533	0.005269	0.007584	0.003012
TAX_ID_42113	0.000204	0.000245	0.00058	0	0.000254	0.000414	0.00028	0	0	0	0	0	0.00118	0	0	0.000432	0.000258	0	0.000215	0	0.000999	0.000483	0	0	0.002072	0.000372	0.000282	0	0.000282	0.000334	0.001979	0.000721	0.000249	0	0	0.001206	0.001883
TAX_ID_42242	0	0	0	0	0	0	0	0	0	0	0	0	0	0	0	0	0	0.000278	0	0	0	0	0	0	0	0	0	0	0	0	0	0	0	0	0	0	0
TAX_ID_422676	0.00286	0.002453	0.002125	0.001203	0.003556	0.005386	0.000186	0.003076	0	0.004966	0.003144	0	0.00236	0.002539	0.002469	0.037994	0.002835	0.007781	0.001935	0.000198	0.016813	0.020757	0.014946	0.002041	0.004145	0.001672	0.000564	0.002637	0.001973	0.002004	0.028146	0.002885	0.010459	0.010198	0.000479	0.018959	0.006024
TAX_ID_42382	0	0	0	0	0	0	0	0	0	0	0	0	0	0	0	0	0	0	0	0	0	0	0	0	0	0	0	0	0	0	0	0.001443	0	0	0	0	0
TAX_ID_42813	0	0	0	0.000241	0.000254	0.000621	0.000186	0.000513	0	0	0	0	0	0	0	0	0	0	0.000215	0	0	0	0.000549	0	0	0	0	0	0	0.007906	0	0	0	0	0	0.000172	0.000377
TAX_ID_431957	0	0	0	0	0	0	9.3e-05	0	0	0	0	0	0	0	0	0	0	0	0	0	0	0	0	0	0	0	0	0	0	0	0	0	0	0	0	0	0
TAX_ID_432002	0	0	0	0	0	0	0	0	0	0	0	0	0	0	0	0	0	0	0	0	0	0	0	0	0	0	0	0	0	0	0	0	0	0	0	0	0
TAX_ID_432003	0	0	0	0	0	0	0	0	0	0	0	0	0	0	0	0	0	0	0	0	0	0	0	0	0	0	0	0	0	0	0	0	0	0	0	0	0
TAX_ID_432004	0	0	0	0	0	0	0	0	0	0	0	0	0	0	0	0	0	0	0	0	0	0	0	0	0	0	0	0	0	0	0	0	0	0	0	0	0
TAX_ID_432005	0.000102	8.2e-05	0.000193	0	0	0.000207	0	0	0	0	0	0	0	0	0	0	0	0	0	0	0.000166	0	0	0	0	0.000372	0	0	0	0	0	0	0.000498	0	0	0	0.000188
TAX_ID_432025	0	0	0	0	0	0	0	0	0	0	0	0	0	0	0	0	0	0	0	0	0	0	0	0	0	0	0	0	0	0	0	0	0	0	0	0	0
TAX_ID_44578	0.001124	0.000327	0.000966	0.000481	0.000254	0.001243	0.000559	0.001025	0.00127	0.002483	0.001048	0.001742	0	0.003808	0	0.003886	0.000516	0	0.000645	0.000988	0.001332	0.001207	0.003077	0.001021	0.010362	0.000372	0.000282	0.005275	0.001033	0.001002	0.002639	0.005771	0.010957	0.003966	0.000479	0.002413	0.004895
TAX_ID_446134	0	0	0	0	0	0	0	0	0	0	0	0	0	0	0	0	0	0	0	0	0	0	0	0	0	0	0	0	0	0	0	0	0	0	0	0	0
TAX_ID_447827	0	0	0	0	0	0	0	0	0	0	0	0	0	0	0	0	0	0	0	0	0	0	0	0	0	0	0	0	0	0	0	0	0	0	0	0	0
TAX_ID_447830	0	0	0	0	0	0	0	0	0	0	0	0	0	0	0	0	0	0	0	0	0	0	0	0	0	0	0	0	0	0	0	0	0	0	0	0	0
TAX_ID_45080	0.000102	0.000164	0.000386	0	0.000254	0.000207	0	0	0	0	0	0	0	0	0	0.000432	0	0	0	0	0.000499	0	0.00022	0	0	0	0	0	9.4e-05	0.000111	0.00044	0	0.000249	0.0017	0	0.000689	0.000188
TAX_ID_45085	0.000102	0	0.000193	0.000241	0	0	0	0	0	0	0	0	0	0	0	0	0	0	0	0	0	0	0	0	0	0	0	0	0	0	0	0	0	0	0	0	0
TAX_ID_451435	0.000511	0.000818	0.00029	0	0.001016	0.001036	9.3e-05	0.000256	0	0	0	0	0	0	0	0.00259	0	0	0.000645	0.000296	0.000666	0.000724	0.00011	0	0	0	0	0	0.000188	0.000668	0.00022	0	0.001992	0.000567	0	0.001206	0.001694
TAX_ID_451454	0.000102	0	0	0	0	0	9.3e-05	0	0	0	0	0	0	0	0	0	0	0	0	0	0	0	0	0	0	0	0	0	9.4e-05	0.000111	0	0	0	0	0	0	0
TAX_ID_451455	0.000102	8.2e-05	0	0.000241	0	0.000207	0	0.000256	0	0	0	0	0	0	0	0.000432	0	0	0	0	0.000499	0.000241	0.001868	0	0	0	0	0	9.4e-05	0	0.00022	0	0.00498	0.002833	0	0.001034	0.000188
TAX_ID_451460	0	0	0	0	0	0	0	0	0	0	0	0	0	0	0	0	0	0	0	0	0	0	0	0	0	0	0	0	0	0	0	0	0	0	0	0	0
TAX_ID_452283	0.004086	0.004989	0.003961	0.005294	0.003556	0.002693	0.005128	0.010253	0.003809	0.008691	0.007335	0.009583	0.005901	0.007616	0.012347	0.003886	0.004897	0.002501	0.001935	0.000593	0.002497	0.002896	0.001429	0.004082	0.003454	0.005203	0.003665	0.007912	0.005449	0.0049	0.003958	0.024526	0.004731	0.010198	0.007664	0.007928	0.005648
TAX_ID_452332	0.000102	8.2e-05	0	0	0	0.000414	0	0.000256	0	0	0	0	0	0	0	0	0	0.000278	0	0	0	0	0	0	0	0	0	0.001978	9.4e-05	0	0	0	0.000249	0	0.000479	0.000345	0
TAX_ID_455491	0	0	0	0	0	0	0	0	0	0	0	0	0	0	0	0	0	0	0	0	0	0	0	0	0	0	0	0	0	0	0	0	0	0	0	0	0
TAX_ID_475962	0	0	0	0	0	0	0	0	0	0	0	0	0	0	0	0	0	0	0	0	0	0	0	0	0	0	0	0	0	0	0	0	0	0	0	0	0
TAX_ID_4762	0.020738	0.015702	0.018258	0.01829	0.018797	0.018851	0.006993	0.018711	0.006348	0.02483	0.026197	0.019165	0.038944	0.030464	0.02346	0.021156	0.015207	0.011949	0.017202	0.010769	0.009156	0.011102	0.022089	0.015309	0.022797	0.012822	0.010995	0.023077	0.016064	0.030066	0.058272	0.028854	0.040591	0.057223	0.03353	0.10548	0.020144
TAX_ID_4891	0	8.2e-05	0	0.000722	0	0.000207	0	0.000256	0	0	0.001048	0	0	0	0	0	0.000258	0	0	0.000198	0	0	0.000769	0	0	0.000186	0.000282	0	9.4e-05	0.000445	0	0	0	0.000567	0	0.000172	0.001318
TAX_ID_50557	0.000817	0.000409	0.000869	0.000241	0.000254	0.000621	0.00028	0.001282	0.002539	0	0	0	0	0	0	0.003454	0.000773	0.006669	0	0.000395	0.000666	0.001931	0.004616	0.005103	0.002072	0.000557	0.000282	0.001978	0.000376	0.000668	0.002639	0.003607	0.006226	0.002833	0.000479	0.002585	0.000941
TAX_ID_5257	0.000102	0	0	0	0	0	0	0	0	0	0	0.000871	0	0	0	0	0.000258	0.000278	0	0	0	0	0	0	0	0	0	0	0	0	0	0	0	0	0	0.000345	0.000188
TAX_ID_526524	0	0	0	0	0	0	0	0	0	0	0	0	0	0	0	0	0	0	0	0	0	0	0	0	0	0	0	0	0	0	0	0	0	0	0	0	0
TAX_ID_52919	0	0	0	0.000481	0	0	0	0	0	0	0	0	0	0	0	0	0	0	0	0	0	0	0	0	0	0	0	0	0	0	0	0	0	0	0	0	0.000188
TAX_ID_533205	0	0	0	0	0	0	0	0	0	0	0	0	0	0	0	0	0	0	0	0	0	0	0	0	0	0	0	0	0	0	0	0	0	0	0	0	0
TAX_ID_54900	0	0	0	0	0	0	0	0	0	0	0	0	0	0	0	0	0	0	0	0	0	0	0	0	0	0	0	0	0	0	0	0	0	0	0	0	0
TAX_ID_557229	0	0	0	0	0	0	0	0	0	0	0	0	0	0	0	0	0	0	0	0	0	0	0	0	0	0	0	0	0	0	0	0	0	0	0	0	0
TAX_ID_5653	0.001022	0.000818	0.00058	0.000722	0.000508	0.000207	0.000373	0	0	0.001242	0.001048	0	0.00118	0.001269	0	0.000863	0.000258	0	0	0	0.000333	0	0.001319	0	0	0.000186	0	0	0.000282	0.000111	0.00088	0.001443	0.001992	0.001133	0.000479	0.000172	0.001694
TAX_ID_569577	0	0	0	0	0	0	0	0	0	0	0	0	0	0	0	0	0	0	0	0	0	0	0	0	0	0	0	0	0	0	0	0	0	0	0	0	0
TAX_ID_57294	0	0	0	0	0	0	0	0	0	0	0	0	0	0	0	0	0	0	0	0	0	0	0.00011	0	0	0	0	0	0	0	0	0	0	0	0	0	0
TAX_ID_5747	0.003065	0.001963	0.001642	0.002407	0.001778	0.002693	0.000373	0.004614	0	0.003725	0.004192	0.000871	0.00236	0.001269	0.002469	0.005181	0.002835	0.001389	0.001075	0.000494	0.001498	0.001448	0.005934	0.002041	0.002763	0.001672	0.00141	0.008571	0.002536	0.007349	0.002199	0.01082	0.003984	0.010198	0.000479	0.003619	0.00433
TAX_ID_58019	0	0	0	0	0	0	0	0	0	0	0	0	0	0	0	0	0	0	0	0	0	0	0	0	0	0	0	0	0	0	0	0	0	0	0	0	0
TAX_ID_580370	0.000613	0.000245	0.000193	0.000241	0	0.000414	0	0.000256	0	0	0	0	0	0	0.001235	0	0	0.000834	0.00043	0	0	0	0	0	0	0	0	0	9.4e-05	0.000334	0	0	0	0	0	0.000689	0.000565
TAX_ID_589449	0.013383	0.006052	0.003091	0.002647	0.006858	0.014915	0.000653	0.000513	0	0	0.001048	0.000871	0	0.001269	0	0.020292	0.04356	0.003335	0.001935	0.000198	0.000666	0.003138	0.004726	0.002041	0.004145	0	0.000282	0.005275	0.006294	0.048105	0.00066	0	0.001743	0.0017	0.000958	0.002413	0.003577
TAX_ID_5977	0	0	0.000193	0	0	0	0	0	0	0	0	0	0	0	0	0.000863	0	0	0	0	0	0	0.00011	0	0	0	0	0	0	0	0	0	0	0	0	0	0
TAX_ID_5988	0	8.2e-05	0	0	0	0	0	0	0	0	0	0	0	0	0	0.000432	0	0	0	0	0	0	0	0	0	0	0	0.001319	0	0	0	0	0	0	0	0	0
TAX_ID_6000	0	0	0	0	0	0	0	0	0	0	0	0	0	0	0	0	0	0	0	0	0	0	0	0	0	0	0	0	0	0	0	0	0	0	0	0	0
TAX_ID_6015	0.000409	0.000164	0	0	0	0	0	0	0	0	0	0	0	0	0	0	0	0	0	0	0	0	0	0	0	0	0	0	0	0	0	0	0	0	0	0	0
TAX_ID_6020	0.002963	0.001227	0.002029	0.000963	0.004064	0.000829	0	0.001025	0	0	0	0.000871	0.00118	0.001269	0.003704	0.003886	0.000773	0.002501	0.00086	0.00168	0.002996	0.00362	0.013957	0	0.001382	0.000557	0.000282	0.001978	0.001597	0.001336	0.009675	0.004328	0.00249	0.007932	0.001437	0.007066	0.003953
TAX_ID_6042	0.001328	0.001145	0.001352	0.001925	0.000508	0.000621	0.000373	0.004101	0.00127	0.001242	0.001048	0.000871	0.00118	0.001269	0.001235	0.001727	0	0.001667	0.00129	9.9e-05	0.001498	0.001207	0.00044	0	0.000691	0.000557	0.000564	0.001319	0.00047	0.001336	0.004618	0.002885	0.002241	0.003399	0.001437	0.005171	0.001506
TAX_ID_6074	0.000613	0.000245	0.000193	0.000241	0	0.000207	0	0	0	0	0	0	0	0	0	0.000432	0	0.000556	0	9.9e-05	0	0	0.00011	0	0	0.000372	0	0.001319	0	0.000891	0	0.000721	0.000249	0.000567	0	0.000689	0.000753
TAX_ID_60882	0	0	0	0	0	0	0	0	0	0	0	0	0	0	0	0	0	0	0	0	0	0	0	0	0	0	0	0	0	0	0	0	0	0	0	0	0
TAX_ID_6101	0.001532	0.00139	0.001932	0.001925	0.000508	0.000829	0.000373	0.002051	0	0.002483	0	0.000871	0.00118	0.001269	0	0.001727	0.001289	0.000556	0.00043	0.000395	0.001831	0.001931	0.003627	0.002041	0	0.001487	0.000282	0.001978	0.000752	0.001893	0.002859	0.001443	0.00498	0.005666	0.000479	0.001724	0.003012
TAX_ID_6137	0	0	0	0	0	0	0	0.000256	0	0	0	0	0	0	0	0	0	0	0	0	0	0	0	0	0	0	0	0	0	0.000223	0.00044	0	0.000498	0	0	0	0
TAX_ID_6142	0.000306	0.000409	0.000386	0	0.000254	0.000829	0	0	0	0	0	0	0	0	0	0	0.000516	0.000278	0.00043	9.9e-05	0	0	0.000769	0	0.001382	0	0.00141	0.003956	0.00047	0.000445	0.00088	0	0.000249	0	0.000479	0.003275	0.002259
TAX_ID_6178	0.000511	0	9.7e-05	0.000241	0.001016	0.000621	0.000186	0.000513	0	0	0.001048	0.001742	0.00118	0	0	0	0	0	0.000215	0	0	0.000241	0.00033	0.001021	0	0	0.000564	0.001319	0.000282	0.000334	0.00044	0	0.000747	0.001133	0	0.002068	0.003765
TAX_ID_61986	0	8.2e-05	0	0	0	0	0	0	0	0	0	0	0	0	0	0	0	0	0	0	0	0	0	0	0	0	0	0	0	0	0	0	0	0	0	0	0
TAX_ID_6199	0	0	0	0	0	0	0	0	0	0	0	0	0	0	0	0.000432	0.000258	0	0	0	0	0	0	0	0	0	0	0	0	0	0	0	0	0	0	0	0
TAX_ID_6218	0	0	0	0	0	0	0	0	0	0	0	0	0	0	0	0	0	0	0	0	0	0	0	0	0	0	0	0	0	0.010579	0	0	0	0	0	0	0
TAX_ID_6225	0	0	9.7e-05	0	0	0.000207	0	0	0	0	0	0	0	0	0	0	0	0	0	0	0	0	0	0	0	0	0	0.000659	0	0	0.00022	0	0	0.011898	0	0	0
TAX_ID_62907	0	0	0	0	0	0	0	0	0	0	0	0	0	0	0	0	0	0	0	0	0	0	0	0	0	0	0	0	0	0	0	0	0	0	0	0	0
TAX_ID_6341	0.001226	0.007687	0.002801	0.003851	0.006604	0.002693	0.000373	0.001794	0	0	0	0.001742	0.00472	0	0.001235	0.004749	0.003609	0.003891	0.000645	9.9e-05	0.001998	0.003379	0.001648	0.001021	0.000691	0.013379	0.001973	0.001978	0.012306	0.005011	0.002639	0.002164	0.002739	0.001133	0.003832	0.003619	0.001883
TAX_ID_63448	0	0	0	0	0	0	0	0	0	0	0	0	0	0	0	0	0	0	0	0	0	0	0	0	0	0	0	0	0	0	0	0	0	0	0	0	0
TAX_ID_641853	0	0	0	0.000241	0.000254	0	0.00028	0.000256	0	0	0	0	0	0.001269	0.001235	0	0.000516	0	0	0	0.000166	0.000241	0.00044	0	0	0	0.000282	0.000659	9.4e-05	0.000223	0	0	0.000249	0.001133	0	0.001034	0
TAX_ID_6448	0.004699	0.004334	0.00512	0.003851	0.004064	0.005593	0.001399	0.005383	0.003809	0.003725	0.005239	0.005227	0.00236	0.002539	0.001235	0.011657	0.003866	0.002501	0.00215	0.000988	0.006159	0.004827	0.023078	0	0.002763	0.002973	0.001128	0.007253	0.0031	0.003341	0.007476	0.019476	0.007969	0.011898	0.001437	0.015684	0.008472
TAX_ID_649775	0	0	0	0	0	0	0	0	0	0	0	0	0	0	0	0	0	0	0	0	0	0	0	0	0	0	0	0	0	0	0	0	0	0	0	0	0
TAX_ID_6544	0.001737	0.00368	0.001546	0.001444	0.001016	0.001243	0.000466	0.002307	0	0.002483	0.002096	0.001742	0.00118	0	0	0.010794	0.004897	0.019453	0.002795	0.01067	0.003329	0.003379	0.009451	0	0.001382	0.001301	0.000846	0.003297	0.003476	0.003341	0.004618	0.013706	0.003237	0.006799	0.001916	0.003619	0.002447
TAX_ID_65574	0.000204	0.000245	9.7e-05	0	0	0	0	0.000256	0	0	0	0	0	0	0	0	0	0	0	0	0.000333	0.000241	0	0	0	0	0	0	0	0.000111	0.00044	0.000721	0	0	0.000479	0.000517	0.000565
TAX_ID_65582	0.000204	0.000572	0	0.000722	0	0.000207	0	0	0	0	0	0.000871	0	0	0	0	0	0	0	0	0	0	0.00011	0	0	0.000186	0	0	0	0	0	0.000721	0.000249	0	0	0.896927	0.001883
TAX_ID_658449	0.000102	0	9.7e-05	0	0	0.000207	0	0.000256	0	0	0	0	0	0	0	0	0.000258	0	0	0	0	0.000241	0.00044	0	0	0	0	0	9.4e-05	0	0	0	0.000498	0.001133	0	0.000345	0
TAX_ID_6605	0	0	0	0	0	0	0	0	0	0	0	0	0	0	0	0.000432	0	0.000834	0.00086	0	0	0	0	0	0	0	0	0	0	0	0.00022	0	0	0	0	0	0
TAX_ID_661027	0	0	0	0	0	0	0	0.000513	0	0	0	0	0	0	0	0	0	0	0	0	0	0	0	0	0	0	0	0	0	0	0	0.000721	0.000498	0	0	0	0
TAX_ID_663566	0.000204	0.000327	9.7e-05	0	0.000254	0.000207	0	0	0	0	0	0	0	0	0	0	0	0	0	0	0	0	0	0	0	0	0	0	0	0	0	0	0	0	0	0	0
TAX_ID_6650	0	0	0	0	0	0	0	0	0	0	0	0	0	0	0	0	0	0	0	0	0	0	0	0	0	0	0	0	0	0	0	0	0	0	0	0	0
TAX_ID_6658	0	0	9.7e-05	0	0.000254	0	0	0	0	0	0	0	0	0	0	0	0	0	0	0	0	0	0	0.001021	0	0	0	0	0	0	0	0	0.000249	0	0	0.000172	0.000941
TAX_ID_666505	0.007049	0.005397	0.006859	0.004091	0.004318	0.005179	0.007366	0.046393	0.021584	0.029796	0.015718	0.033103	0.018882	0.021579	0.029634	0.000863	0.005155	0.000834	0.007956	0.000198	0.015981	0.019067	0.012968	0.010206	0.005527	0.012636	0.021426	0.042197	0.003758	0.005122	0.035843	0.040396	0.039096	0.038526	0.014849	0.033264	0.027486
TAX_ID_6670	0	0	0	0	0	0.000207	0	0	0	0	0	0	0	0	0	0.001727	0.000516	0.001389	0	0	0	0	0	0	0	0.000186	0	0	0	0.001782	0	0	0.000747	0	0	0	0.000188
TAX_ID_6681	0	0	0	0	0.000508	0.000207	0	0	0	0.001242	0	0	0	0	0	0	0	0	0	0	0	0	0	0	0.006908	0.000186	0	0	0.000658	0.000111	0	0	0.000498	0	0	0.001206	0.000377
TAX_ID_67799	0	0	0	0	0	0	0	0	0	0	0	0	0	0	0	0	0	0	0	0	0	0	0	0	0	0	0	0	0	0	0	0	0	0	0	0	0
TAX_ID_68337	0	0	0	0	0	0	0	0	0	0	0	0	0	0	0	0	0	0	0	0	0	0	0.00011	0	0	0	0	0	0	0	0	0	0	0	0	0.000172	0
TAX_ID_6844	0	0	0	0	0	0	0	0	0	0	0	0	0	0	0	0	0	0	0	0	0	0	0	0	0	0	0	0	0	0	0	0	0	0	0	0	0
TAX_ID_6854	0.005517	0.004089	0.003284	0.005776	0.004318	0.004765	0.001212	0.009227	0.003809	0.006208	0	0.001742	0.00354	0.002539	0.002469	0.008203	0.00464	0.004446	0.00344	0.003162	0.009489	0.00893	0.012528	0.004082	0.007599	0.002416	0.003101	0.007253	0.005637	0.007238	0.027487	0.015148	0.092138	0.010198	0.007185	0.011203	0.005836
TAX_ID_693071	0	0	0	0	0	0	0	0	0	0	0	0	0	0	0	0	0	0	0	0	0	0	0	0	0	0	0	0	0	0	0	0	0	0	0	0	0
TAX_ID_72037	0	0.000409	0	0	0	0.000414	0	0	0	0	0	0	0	0	0	0	0	0.000556	0	0	0.031629	0.038376	0.000659	0.001021	0	0	0	0	9.4e-05	0.000445	0.00022	0	0	0	0	0	0
TAX_ID_72039	0	0	0	0	0	0	0	0	0	0	0	0	0	0	0	0	0	0	0	0	0	0	0	0	0	0	0	0	0	0	0	0	0	0	0	0	0
TAX_ID_72040	0	0	0	0	0	0	0	0	0	0	0	0	0	0	0	0	0	0	0	0	0	0	0	0	0	0	0	0	0	0	0	0	0	0	0	0	0
TAX_ID_7540	0	8.2e-05	0.000193	0	0	0	0	0	0	0	0	0	0	0	0	0	0	0	0	0	0	0	0	0	0	0	0	0	0	0	0	0.000721	0	0	0	0	0
TAX_ID_7553	0	0.000164	0	0	0	0	0	0	0	0	0	0	0	0	0	0	0	0	0	0	0.000166	0	0	0	0	0	0	0	0	0.000223	0	0	0	0	0	0	0.000188
TAX_ID_7588	0.001737	0.001717	0.001159	0.000722	0.002286	0.001243	0.000373	0.004101	0.00127	0.001242	0.001048	0.00784	0.00118	0.002539	0	0.000863	0.003609	0.000834	0.001935	0.000296	0.01648	0.009413	0.005824	0.001021	0.001382	0.000743	0.000846	0.007912	0.001409	0.004677	0.009895	0.003607	0.004233	0.004533	0.002874	0.007928	0.00433
TAX_ID_75966	0.015528	0.012267	0.010336	0.009626	0.011684	0.012015	0.003263	0.01461	0.005079	0.011174	0.005239	0.005227	0.00236	0.003808	0.007408	0.013816	0.011599	0.017229	0.009891	0.001581	0.012152	0.015447	0.013297	0.003062	0.008981	0.007247	0.002819	0.013187	0.007703	0.015144	0.012534	0.011542	0.0127	0.014164	0.008143	0.01758	0.015249
TAX_ID_7618	0	0.000245	0.000193	0	0	0	0	0	0	0	0	0	0	0	0	0	0	0	0	0	0.000499	0.000724	0.00011	0	0	0	0	0	9.4e-05	0	0	0	0.000249	0.000567	0	0.000517	0
TAX_ID_7625	0.000102	0	0.000483	0.000241	0	0	0	0	0	0	0	0	0	0	0	0.003886	0	0.001945	0	0	0	0	0	0	0.000691	0	0	0	0.000188	0.000111	0.00044	0.000721	0.000249	0	0	0	0.000188
TAX_ID_768503	0	0	0	0	0	0	0	0	0	0	0	0	0	0	0	0	0	0	0	0	0	0	0	0	0	0	0	0	0	0	0	0	0	0	0	0	0
TAX_ID_7705	0	8.2e-05	0.000869	0.000241	0.000254	0	9.3e-05	0	0	0	0	0	0	0	0	0.000432	0	0	0.000215	0	0	0	0	0	0	0.000186	0	0	9.4e-05	0.000111	0	0	0.000249	0	0	0.000517	0.000188
TAX_ID_7713	0.000102	0.000327	0.000193	0	0	0.000207	0	0.000256	0	0	0	0	0	0	0	0	0	0	0	0	0.004828	0.000241	0.00011	0	0	0.000557	0	0	0	0.000334	0	0	0.000498	0	0	0	0
TAX_ID_7777	0.011646	0.008996	0.00937	0.009867	0.009906	0.0087	0.003823	0.013841	0.008887	0.026072	0.010479	0.006969	0.017702	0.011424	0.017286	0.025473	0.008506	0.007503	0.006021	0.001877	0.038787	0.047306	0.013187	0.003062	0.01658	0.009663	0.003383	0.021758	0.009488	0.008574	0.032324	0.036789	0.031377	0.026629	0.00479	0.037401	0.014496
TAX_ID_7878	0	0	0	0	0	0	0	0	0	0	0	0	0	0	0	0	0	0	0	0	0	0	0	0	0	0	0	0	0	0	0	0	0	0	0	0	0
TAX_ID_795747	0.001839	0.001063	0.000869	0.001925	0.001016	0.000621	9.3e-05	0.002051	0.002539	0	0	0.001742	0.00118	0.007616	0.001235	0.015111	0.023971	0.007225	0.00086	0	0.004661	0.009172	0.005275	0.001021	0.002072	0.000557	0.00874	0.02967	0.001785	0.001559	0.006157	0	0.006724	0.005666	0.007664	0.011548	0.007342
TAX_ID_80999	0	0	0	0	0	0	0	0	0	0	0	0	0	0	0	0	0	0	0	0	0	0	0	0	0	0	0	0	0	0	0	0	0	0	0	0	0
TAX_ID_82162	0	8.2e-05	0	0	0	0	9.3e-05	0	0	0	0	0	0	0	0	0.000432	0	0	0	0	0	0	0	0	0	0	0	0	0	0.000334	0	0	0	0	0	0	0
TAX_ID_8292	0.007151	0.009405	0.008598	0.01107	0.006858	0.009115	0.003077	0.017686	0.007618	0.004966	0.007335	0.006098	0.008261	0.010155	0.008643	0.011225	0.00464	0.004168	0.007311	0.000395	0.011986	0.013999	0.014506	0.004082	0.01658	0.006504	0.004229	0.018461	0.008549	0.005345	0.071245	0.031739	0.046318	0.052124	0.007185	0.033609	0.018826
TAX_ID_84343	0	0	0	0	0	0	0	0	0	0	0	0	0	0	0	0	0	0	0	0	0	0	0	0	0	0	0	0	0	0	0	0	0	0	0	0	0
TAX_ID_84992	0	0	0	0	0	0	0	0	0	0	0	0	0	0	0	0	0	0	0	0	0	0	0	0	0	0	0	0	0	0	0	0	0	0	0	0	0
TAX_ID_84995	0	0	0	0	0	0	0	0	0	0	0	0	0	0	0	0	0	0	0	0	0.000166	0	0.00011	0	0	0	0	0	9.4e-05	0	0	0	0	0	0	0	0.00113
TAX_ID_84998	0.047503	0.047105	0.056609	0.050057	0.050801	0.054067	0.04149	0.129439	0.090144	0.178778	0.195953	0.110635	0.130994	0.170092	0.160516	0.072966	0.064696	0.049743	0.122562	0.181002	0.16114	0.185121	0.072092	0.05307	0.136785	0.043854	0.085141	0.1378	0.05721	0.062025	0.153485	0.223618	0.16809	0.133143	0.056522	0.121509	0.119734
TAX_ID_8504	0.000204	0.000245	0	0.000241	0.000254	0	0	0	0.00127	0	0	0.000871	0	0	0	0.000863	0	0.000556	0.00043	0	0.000166	0	0.002308	0	0.002763	0	0.000564	0.001978	0.001033	0.000334	0.00044	0	0.000747	0	0	0.000345	0.000941
TAX_ID_86131	0	0	0	0	0	0	0	0	0	0	0	0	0	0	0	0	0	0	0	0	0	0	0	0	0	0	0	0	0	0	0	0	0	0	0	0	0
TAX_ID_8782	1.32958	1.12349	1.10966	1.24541	1.12424	1.18512	0.568547	2.19227	1.07411	2.20368	2.16701	1.3886	2.44993	2.44856	2.46453	2.56459	1.2751	1.30638	1.17982	0.522158	4.15885	4.59158	3.06224	0.712368	2.89459	0.839918	1.22721	3.27292	1.05769	0.958434	5.77812	3.94362	4.51377	4.73706	1.08828	3.83917	3.17369
TAX_ID_89368	0	0	0	0	0.000762	0.000207	0	0	0	0	0	0	0	0	0	0	0	0	0	0	0	0	0	0	0	0	0	0	0	0	0	0	0	0	0	0.001034	0
TAX_ID_908620	0.01042	0.012839	0.016905	0.013477	0.01778	0.015536	0.016223	0.015379	0.011427	0.012415	0.026197	0.021779	0.020062	0.026656	0.025929	0.01727	0.012114	0.01584	0.025372	0.045942	0.024637	0.01786	0.007253	0.013268	0.005527	0.016538	0.031857	0.015824	0.01287	0.018374	0.075203	0.024526	0.037602	0.026062	0.014849	0.011203	0.00866
TAX_ID_909932	0.010727	0.01194	0.010723	0.010348	0.007874	0.009115	0.004848	0.027169	0.013966	0.033521	0.03458	0.017423	0.047205	0.020309	0.016052	0.064331	0.026806	0.023065	0.024942	0.061651	0.025636	0.034997	0.075279	0.007144	0.044213	0.007619	0.017197	0.065933	0.015876	0.013919	0.048816	0.06925	0.048061	0.063455	0.015328	0.042916	0.053089
TAX_ID_91061	0.771697	0.522901	0.495663	0.524154	0.480327	0.582514	0.093421	0.985277	0.434214	1.24027	1.28365	0.601087	1.54832	1.54733	1.37549	2.50242	1.19391	1.24275	0.665705	0.904416	2.3655	3.12075	4.16208	0.227591	5.91767	0.27223	0.497877	1.63448	0.500897	0.453773	3.53764	3.55698	3.88947	4.16936	0.440676	2.24042	2.17648
TAX_ID_91989	0	0	0	0	0	0	0	0	0	0	0	0	0	0	0	0	0	0	0	0	0	0	0.00022	0	0	0	0	0	0	0	0	0	0	0.000567	0	0	0
TAX_ID_930023	0.000204	0	9.7e-05	0	0	0	0	0	0	0	0	0	0	0	0	0	0	0	0.000215	0	0	0	0	0	0.000691	0	0.000282	0	0	0.000111	0.00044	0.000721	0	0	0	0.002068	0.000188
TAX_ID_96475	0	0	0	0	0	0	0	0	0	0	0	0	0	0	0	0	0	0	0	0	0	0	0	0	0	0.000186	0	0	0	0	0	0	0	0	0	0	0
TAX_ID_97264	0	0	0	0.000241	0	0	0	0	0	0	0	0	0	0	0	0	0	0	0	0	0.000166	0	0	0	0	0.000186	0	0	0.000188	0.000111	0	0	0	0	0	0	0

## Sheet: Table 4 - MAG sediments 
Bin ID	Completeness	Contamination	Strain heterogeneity	Relationship with oxygen	Taxonomy	Size(bp)
ART45_maxbin.004	81.06	3.4	70.59	oxic	d__Bacteria;p__Campylobacterota;c__Campylobacteria;o__Campylobacterales;f__Arcobacteraceae;g__NORP36;s__	2152667
ART45_maxbin.008	78	2.12	26.67	oxic	d__Bacteria;p__Campylobacterota;c__Campylobacteria;o__Campylobacterales;f__Arcobacteraceae;g__NORP36;s__	2800003
ART45_maxbin.009	77.48	1.18	100	oxic	d__Bacteria;p__Proteobacteria;c__Gammaproteobacteria;o__Burkholderiales;f__Nitrosomonadaceae;g__GCA-2721545;s__	1982877
ART45_maxbin.010	79.49	0.84	100	oxic	d__Bacteria;p__Proteobacteria;c__Gammaproteobacteria;o__UBA4486;f__UBA4486;g__SMWN01;s__	1973783
ART45_maxbin.050	80.67	1.32	37.5	oxic	d__Bacteria;p__Desulfobacterota;c__Desulfobulbia;o__Desulfobulbales;f__BM004;g__BM004;s__BM004 sp012974315	2523545
ART45_metabat2.83	83.79	2.43	0	oxic	d__Bacteria;p__Proteobacteria;c__Gammaproteobacteria;o__UBA4575;f__UBA4575;g__JABDMD01;s__	2145163
ART46_maxbin.016	89.89	2.67	44.44	oxic	d__Bacteria;p__Proteobacteria;c__Gammaproteobacteria;o__UBA4486;f__UBA4486;g__SMWN01;s__	2924349
ART46_maxbin.023	80.52	1.57	50	oxic	d__Bacteria;p__Proteobacteria;c__Gammaproteobacteria;o__Burkholderiales;f__Nitrosomonadaceae;g__GCA-2721545;s__	2437489
ART46_maxbin.025	86.04	2.39	81.82	oxic	d__Bacteria;p__Proteobacteria;c__Gammaproteobacteria;o__Pseudomonadales;f__Halieaceae;g__Halioglobus;s__	4397653
ART46_maxbin.029	79.88	4.46	22.73	oxic	d__Bacteria;p__Proteobacteria;c__Gammaproteobacteria;o__HK1;f__HK1;g__JAABYT01;s__	5435287
ART46_maxbin.038	76.95	9.65	8	oxic	d__Bacteria;p__Proteobacteria;c__Gammaproteobacteria;o__UBA6522;f__UBA6522;g__SMWC01;s__	4668899
ART46_maxbin.044	90.25	0.86	100	oxic	d__Bacteria;p__Acidobacteriota;c__UBA6911;o__RPQK01;f__;g__;s__	3738553
ART46_maxbin.050	93.1	1.57	11.11	oxic	d__Bacteria;p__Actinobacteriota;c__Acidimicrobiia;o__UBA5794;f__UBA5794;g__;s__	3589478
ART46_maxbin.051	83.81	4.11	38.46	oxic	d__Bacteria;p__Proteobacteria;c__Gammaproteobacteria;o__UBA9214;f__UBA9214;g__UBA9214;s__	2542914
ART46_maxbin.055	85.87	7.29	19.23	oxic	d__Bacteria;p__Myxococcota_A;c__UBA9160;o__UBA9160;f__UBA4427;g__UBA4427;s__	4882816
ART46_maxbin.071	95.66	4.99	0	oxic	d__Bacteria;p__Proteobacteria;c__Gammaproteobacteria;o__UBA4575;f__UBA4575;g__JABDMD01;s__	2913154
ART46_maxbin.076	82.29	0.86	100	oxic	d__Bacteria;p__Actinobacteriota;c__Acidimicrobiia;o__Acidimicrobiales;f__Ilumatobacteraceae;g__;s__	4417214
ART46_metabat2.52	75.07	1.12	50	oxic	d__Bacteria;p__Proteobacteria;c__Gammaproteobacteria;o__Pseudomonadales;f__HTCC2089;g__;s__	2653737
ART47_maxbin.011	82.34	1.18	100	oxic	d__Bacteria;p__Acidobacteriota;c__UBA6911;o__RPQK01;f__;g__;s__	3056014
ART47_maxbin.012	90.22	5.48	9.09	oxic	d__Bacteria;p__Proteobacteria;c__Gammaproteobacteria;o__HK1;f__HK1;g__JAABYT01;s__	4719925
ART47_maxbin.017	86.81	4.48	36.36	oxic	d__Bacteria;p__Proteobacteria;c__Gammaproteobacteria;o__Burkholderiales;f__Nitrosomonadaceae;g__GCA-2721545;s__GCA-2721545 sp003230615	2751746
ART47_maxbin.029	81.37	4.19	48.57	oxic	d__Bacteria;p__Nitrospirota;c__Nitrospiria;o__Nitrospirales;f__UBA8639;g__UBA8639;s__	3493646
ART47_maxbin.033	80.64	3.04	40	oxic	d__Bacteria;p__Proteobacteria;c__Gammaproteobacteria;o__Pseudomonadales;f__HTCC2089;g__;s__	3606931
ART47_maxbin.046	90.98	2.04	66.67	oxic	d__Bacteria;p__Actinobacteriota;c__Acidimicrobiia;o__UBA5794;f__ZC4RG35;g__SZUA-217;s__	3905345
ART47_maxbin.052	84.15	0.16	100	oxic	d__Bacteria;p__Chloroflexota;c__Anaerolineae;o__Anaerolineales;f__E44-bin32;g__W1033;s__	3881923
ART47_maxbin.062	93.1	0.16	100	oxic	d__Bacteria;p__;c__;o__;f__;g__;s__	1956415
ART47_metabat2.6	84.81	0.6	50	oxic	d__Bacteria;p__Proteobacteria;c__Gammaproteobacteria;o__UBA4575;f__UBA4575;g__JABDMD01;s__	1993881
ART47_metabat2.85	76.72	0.16	100	oxic	d__Bacteria;p__Desulfobacterota_D;c__UBA1144;o__UBA2774;f__UBA2774;g__CR02bin9;s__CR02bin9 sp004356555	1112634
ART48_maxbin.021	77.9	4.52	66.67	oxic	d__Bacteria;p__Acidobacteriota;c__UBA6911;o__RPQK01;f__;g__;s__	3137542
ART48_maxbin.026	75.77	3.4	16.36	oxic	d__Bacteria;p__Proteobacteria;c__Gammaproteobacteria;o__Enterobacterales;f__Alteromonadaceae;g__Thalassomonas;s__	5641315
ART49_maxbin.008	81.06	4.52	25	oxic	d__Bacteria;p__Proteobacteria;c__Gammaproteobacteria;o__Burkholderiales;f__Nitrosomonadaceae;g__GCA-2721545;s__	2487102
ART49_maxbin.019	75.61	4.61	25	oxic	d__Bacteria;p__Proteobacteria;c__Gammaproteobacteria;o__Arenicellales;f__RKSH01;g__;s__	2908763
ART50_maxbin.006	86.55	2.46	50	oxic	d__Bacteria;p__Proteobacteria;c__Gammaproteobacteria;o__Burkholderiales;f__Nitrosomonadaceae;g__GCA-2721545;s__	2377904
ART50_maxbin.015	89.53	5.88	26.09	oxic	d__Bacteria;p__Proteobacteria;c__Gammaproteobacteria;o__Pseudomonadales;f__Halieaceae;g__Halioglobus;s__	4617362
ART50_maxbin.018	85.14	7.3	10.53	oxic	d__Bacteria;p__Proteobacteria;c__Gammaproteobacteria;o__GCA-2729495;f__GCA-2729495;g__;s__	3865221
ART50_maxbin.109	78.24	1.97	0	oxic	d__Bacteria;p__Proteobacteria;c__Gammaproteobacteria;o__Coxiellales;f__Coxiellaceae;g__2-12-FULL-42-15;s__	2381072
ART50_metabat2.39	93.73	0	0	oxic	d__Bacteria;p__Proteobacteria;c__Gammaproteobacteria;o__UBA4575;f__UBA4575;g__JABDMD01;s__	2127504
CIGOMA4_maxbin.004	75.86	0	0	oxic	d__Bacteria;p__Methylomirabilota;c__Methylomirabilia;o__Methylomirabilales;f__CSP1-5;g__CSP1-5;s__CSP1-5 sp012974305	2522162
CIGOMA4_maxbin.009	80.01	5	12.5	oxic	d__Bacteria;p__Proteobacteria;c__Gammaproteobacteria;o__GCA-2729495;f__GCA-2729495;g__;s__	5553579
CIGOMD18_maxbin.001	93	0.03	100	anoxic	d__Bacteria;p__Desulfobacterota;c__Syntrophobacteria;o__BM002;f__BM002;g__BM002;s__	3023049
CIGOMD18_maxbin.003	94.36	3.95	0	anoxic	d__Bacteria;p__Proteobacteria;c__Gammaproteobacteria;o__AKS1;f__AKS1;g__Sulfuriflexus;s__	4138835
CIGOMD18_maxbin.031	76.87	7.91	29.63	anoxic	d__Bacteria;p__Proteobacteria;c__Gammaproteobacteria;o__Woeseiales;f__Woeseiaceae;g__;s__	4293212
DELGOM54_maxbin.001	81.72	0.16	0	oxic	d__Bacteria;p__Methylomirabilota;c__Methylomirabilia;o__Methylomirabilales;f__CSP1-5;g__CSP1-5;s__CSP1-5 sp012974305	2275239
DELGOM57_maxbin.001	85.17	0.9	50	oxic	d__Bacteria;p__Desulfobacterota;c__Syntrophobacteria;o__BM002;f__BM002;g__BM002;s__	3483043
DELGOM57_maxbin.002	87.51	0.11	0	oxic	d__Bacteria;p__Proteobacteria;c__Gammaproteobacteria;o__PS1;f__Thioglobaceae;g__Ruthia;s__	1532268
DELGOM57_maxbin.003	84.61	4.23	10	oxic	d__Bacteria;p__Methylomirabilota;c__Methylomirabilia;o__Methylomirabilales;f__CSP1-5;g__CSP1-5;s__CSP1-5 sp012974305	3257008
DELGOM59_maxbin.007	86.15	1.52	100	anoxic	d__Bacteria;p__VGIX01;c__VGIX01;o__VGIX01;f__VGIX01;g__;s__	3787724
DSANT06_maxbin.002	93.72	2.29	33.33	oxic	d__Bacteria;p__Bacteroidota;c__Bacteroidia;o__Flavobacteriales;f__Flavobacteriaceae;g__Maribacter_A;s__	4138481
DSANT06_maxbin.003	84.85	7.9	33.33	oxic	d__Bacteria;p__Campylobacterota;c__Campylobacteria;o__Campylobacterales;f__Sulfurovaceae;g__Sulfurovum;s__	2174340
DSANT06_maxbin.006	85.3	8.85	15.87	oxic	d__Bacteria;p__Bacteroidota;c__Bacteroidia;o__Flavobacteriales;f__Flavobacteriaceae;g__Aureibaculum;s__	3632816
DSANT06_maxbin.014	75.42	5.81	44.12	oxic	d__Bacteria;p__Campylobacterota;c__Campylobacteria;o__Campylobacterales;f__Sulfurovaceae;g__Sulfurovum;s__	2367421
DSANT06_maxbin.016	88.98	2.61	28.57	oxic	d__Bacteria;p__Bacteroidota;c__Bacteroidia;o__Flavobacteriales;f__Flavobacteriaceae;g__Maribacter;s__	4185969
DSANT06_maxbin.019	89.51	3.92	42.86	oxic	d__Bacteria;p__Actinobacteriota;c__Acidimicrobiia;o__UBA5794;f__UBA5794;g__;s__	2881664
DSANT06_maxbin.020	89.87	7.05	47.83	oxic	d__Bacteria;p__Proteobacteria;c__Gammaproteobacteria;o__Woeseiales;f__Woeseiaceae;g__JAACFB01;s__	4151130
DSANT06_maxbin.024	75.16	1.98	42.5	oxic	d__Bacteria;p__Proteobacteria;c__Alphaproteobacteria;o__Rhodobacterales;f__Rhodobacteraceae;g__Sulfitobacter;s__	3132084
DSANT06_maxbin.029	82.76	1.72	100	oxic	d__Bacteria;p__Actinobacteriota;c__Acidimicrobiia;o__UBA5794;f__UBA5794;g__;s__	4577217
DSANT06_maxbin.037	79	0.67	50	oxic	d__Bacteria;p__Desulfobacterota;c__Desulfobacteria;o__Desulfobacterales;f__UBA11574;g__;s__	2906587
DSANT06_maxbin.040	83.78	0.16	0	oxic	d__Bacteria;p__Gemmatimonadota;c__Gemmatimonadetes;o__Longimicrobiales;f__UBA6960;g__JABDNZ01;s__	4479583
DSANT06_maxbin.045	88.59	3.81	7.69	oxic	d__Bacteria;p__Proteobacteria;c__Gammaproteobacteria;o__Xanthomonadales;f__SZUA-36;g__SZUA-36;s__	4837308
DSANT06_maxbin.071	90.36	3.76	0	oxic	d__Bacteria;p__Krumholzibacteriota;c__Krumholzibacteria;o__LZORAL124-64-63;f__LZORAL124-64-63;g__LZORAL124-64-63;s__	4827514
DSANT06_maxbin.074	90.2	0	0	oxic	d__Bacteria;p__Krumholzibacteriota;c__Krumholzibacteria;o__Krumholzibacteriales;f__Krumholzibacteriaceae;g__;s__	2634016
DSANT08_maxbin.002	84.9	4.83	40	oxic	d__Bacteria;p__Bacteroidota;c__Bacteroidia;o__Flavobacteriales;f__Flavobacteriaceae;g__Maribacter_A;s__	3852600
DSANT08_maxbin.006	96.24	0	0	oxic	d__Bacteria;p__Chloroflexota;c__Anaerolineae;o__Anaerolineales;f__E44-bin32;g__E44-bin32;s__	3034715
DSANT08_maxbin.007	89.22	1.06	88.89	oxic	d__Bacteria;p__Proteobacteria;c__Gammaproteobacteria;o__Woeseiales;f__Woeseiaceae;g__UBA1847;s__	3322259
DSANT08_maxbin.008	88.89	1.73	42.86	oxic	d__Bacteria;p__Bacteroidota;c__Bacteroidia;o__Flavobacteriales;f__Flavobacteriaceae;g__Aureibaculum;s__	3457084
DSANT08_maxbin.010	83.12	5.08	23.81	oxic	d__Bacteria;p__Proteobacteria;c__Gammaproteobacteria;o__SZUA-229;f__SZUA-229;g__GCA-2746365;s__	5825872
DSANT08_maxbin.017	87.55	4.14	35.29	oxic	d__Bacteria;p__Proteobacteria;c__Gammaproteobacteria;o__Woeseiales;f__Woeseiaceae;g__SZUA-117;s__	4731897
DSANT08_maxbin.018	82.76	0	0	oxic	d__Bacteria;p__Actinobacteriota;c__Acidimicrobiia;o__UBA5794;f__UBA5794;g__;s__	3921799
DSANT08_maxbin.019	91.72	0.16	100	oxic	d__Bacteria;p__Krumholzibacteriota;c__Krumholzibacteria;o__LZORAL124-64-63;f__LZORAL124-64-63;g__LZORAL124-64-63;s__	3910489
DSANT08_maxbin.020	96.36	0.8	0	oxic	d__Bacteria;p__Myxococcota;c__Polyangia;o__Polyangiales;f__SG8-38;g__SG8-38;s__	4346416
DSANT08_maxbin.030	98.28	0.16	100	oxic	d__Bacteria;p__Krumholzibacteriota;c__Krumholzibacteria;o__Krumholzibacteriales;f__Krumholzibacteriaceae;g__;s__	3235146
DSANT08_maxbin.032	80.7	5.8	31.43	oxic	d__Bacteria;p__Proteobacteria;c__Alphaproteobacteria;o__Rhodobacterales;f__Rhodobacteraceae;g__JL08;s__	3807951
DSANT08_maxbin.035	88.79	2.35	37.5	oxic	d__Bacteria;p__Fermentibacterota;c__Fermentibacteria;o__Fermentibacterales;f__Fermentibacteraceae;g__Aegiribacteria;s__	3009736
DSANT08_maxbin.037	82.76	6.9	16.67	oxic	d__Bacteria;p__Atribacterota;c__JS1;o__SB-45;f__34-128;g__34-128;s__	2329564
DSANT08_maxbin.038	84.85	5.02	9.68	oxic	d__Bacteria;p__Bacteroidota;c__Bacteroidia;o__Flavobacteriales;f__Flavobacteriaceae;g__QNYL01;s__	3277826
DSANT08_maxbin.067	76.92	8.59	23.53	oxic	d__Bacteria;p__Bacteroidota;c__Bacteroidia;o__Flavobacteriales;f__Flavobacteriaceae;g__;s__	5305148
DSANT08_maxbin.069	83.96	6.12	5.88	oxic	d__Bacteria;p__Desulfobacterota;c__DSWW01;o__DSWW01;f__DSWW01;g__S015-6;s__	5018802
DSANT09_maxbin.013	77.98	0.86	100	oxic	d__Bacteria;p__Actinobacteriota;c__Acidimicrobiia;o__UBA5794;f__UBA5794;g__;s__	4091344
DSANT09_maxbin.028	87.07	1.72	100	oxic	d__Bacteria;p__Actinobacteriota;c__Acidimicrobiia;o__UBA5794;f__UBA5794;g__;s__	2554419
DSANT09_maxbin.031	90.5	0.16	100	oxic	d__Bacteria;p__Proteobacteria;c__Gammaproteobacteria;o__Xanthomonadales;f__SZUA-36;g__SZUA-36;s__	4005885
DSANT09_maxbin.042	76.04	0.83	100	oxic	d__Bacteria;p__Desulfobacterota;c__Desulfobulbia;o__Desulfobulbales;f__Desulfocapsaceae;g__;s__	4343218
DSANT09_maxbin.069	90.29	3.61	25	oxic	d__Bacteria;p__Krumholzibacteriota;c__Krumholzibacteria;o__LZORAL124-64-63;f__LZORAL124-64-63;g__LZORAL124-64-63;s__	4008349
DSANT09_maxbin.070	82.39	6.47	14.58	oxic	d__Bacteria;p__Proteobacteria;c__Alphaproteobacteria;o__Rhodobacterales;f__Rhodobacteraceae;g__Roseicyclus;s__	4757306
DSANT11_maxbin.001	95.97	1.64	25	oxic	d__Bacteria;p__Myxococcota;c__Polyangia;o__Polyangiales;f__SG8-38;g__SG8-38;s__	4183329
DSANT11_maxbin.005	79.6	0	0	oxic	d__Bacteria;p__Actinobacteriota;c__Acidimicrobiia;o__UBA5794;f__UBA5794;g__;s__	4210959
DSANT11_maxbin.012	92.28	0.56	100	oxic	d__Bacteria;p__Proteobacteria;c__Gammaproteobacteria;o__Woeseiales;f__Woeseiaceae;g__UBA1847;s__	3758224
DSANT11_maxbin.015	94.83	0	0	oxic	d__Bacteria;p__Krumholzibacteriota;c__Krumholzibacteria;o__LZORAL124-64-63;f__LZORAL124-64-63;g__LZORAL124-64-63;s__	3983832
DSANT11_maxbin.017	85.03	5.34	14.04	oxic	d__Bacteria;p__Bacteroidota;c__Bacteroidia;o__Flavobacteriales;f__Flavobacteriaceae;g__Eudoraea;s__	5597346
DSANT11_maxbin.018	75.78	3.01	40	oxic	d__Bacteria;p__Proteobacteria;c__Gammaproteobacteria;o__Chromatiales;f__Chromatiaceae;g__;s__	6541771
DSANT11_maxbin.019	96.55	3.45	33.33	oxic	d__Bacteria;p__Krumholzibacteriota;c__Krumholzibacteria;o__Krumholzibacteriales;f__Krumholzibacteriaceae;g__;s__	3266275
DSANT11_maxbin.021	85.54	2.6	50	oxic	d__Bacteria;p__Desulfobacterota;c__DSWW01;o__DSWW01;f__DSWW01;g__S015-6;s__	5228105
DSANT11_maxbin.026	82.76	0.16	0	oxic	d__Bacteria;p__Acidobacteriota;c__Aminicenantia;o__Aminicenantales;f__Aminicenantaceae;g__;s__	3246702
DSANT11_maxbin.029	82.46	0.47	0	oxic	d__Bacteria;p__Krumholzibacteriota;c__Krumholzibacteria;o__LZORAL124-64-63;f__LZORAL124-64-63;g__LZORAL124-64-63;s__	4988218
DSANT11_maxbin.030	90.51	2.53	42.86	oxic	d__Bacteria;p__Proteobacteria;c__Gammaproteobacteria;o__Woeseiales;f__Woeseiaceae;g__UBA1847;s__	4313911
DSANT11_maxbin.033	90.13	3.45	0	oxic	d__Bacteria;p__Acidobacteriota;c__;o__;f__;g__;s__	4848903
DSANT95_maxbin.002	76.12	7.3	50.72	oxic	d__Bacteria;p__Proteobacteria;c__Gammaproteobacteria;o__Pseudomonadales;f__Moraxellaceae;g__Psychrobacter;s__	2678361
DSANT95_maxbin.006	80.03	4.17	55.17	oxic	d__Bacteria;p__Proteobacteria;c__Gammaproteobacteria;o__Granulosicoccales;f__Granulosicoccaceae;g__Granulosicoccus;s__	4922854
DSANT95_maxbin.007	96.93	1.94	22.22	oxic	d__Bacteria;p__Bacteroidota;c__Bacteroidia;o__Flavobacteriales;f__Flavobacteriaceae;g__QNYL01;s__	3330937
DSANT95_maxbin.009	95.22	0	0	oxic	d__Bacteria;p__Proteobacteria;c__Gammaproteobacteria;o__Burkholderiales;f__Neisseriaceae;g__Neisseria;s__Neisseria suis	2397411
DSANT95_maxbin.011	77.42	3.28	51.06	oxic	d__Bacteria;p__Proteobacteria;c__Alphaproteobacteria;o__Rhodobacterales;f__Rhodobacteraceae;g__Roseovarius;s__	2967265
DSANT95_maxbin.013	83.86	0.31	50	oxic	d__Bacteria;p__Actinobacteriota;c__Acidimicrobiia;o__Acidimicrobiales;f__SZUA-35;g__SZUA-35;s__	3590305
DSANT95_maxbin.014	98.26	3.62	29.41	oxic	d__Bacteria;p__Proteobacteria;c__Alphaproteobacteria;o__Sphingomonadales;f__Sphingomonadaceae;g__Parasphingorhabdus;s__	3679867
DSANT95_maxbin.016	92.49	1.59	75	oxic	d__Bacteria;p__Bacteroidota;c__Bacteroidia;o__Flavobacteriales;f__Flavobacteriaceae;g__Pricia;s__	4717411
DSANT95_maxbin.023	76.74	0.47	100	oxic	d__Bacteria;p__Actinobacteriota;c__Acidimicrobiia;o__UBA5794;f__JAENVV01;g__JAENVV01;s__	2856613
DSANT95_maxbin.024	93.54	3.39	34.29	oxic	d__Bacteria;p__Bacteroidota;c__Bacteroidia;o__Flavobacteriales;f__Flavobacteriaceae;g__Pricia;s__	5143202
DSANT95_maxbin.026	88.44	0.91	100	oxic	d__Bacteria;p__Firmicutes_A;c__Clostridia;o__Oscillospirales;f__Ruminococcaceae;g__Gemmiger;s__Gemmiger qucibialis	2371549
DSANT95_maxbin.030	88.39	8.66	36.67	oxic	d__Bacteria;p__Bacteroidota;c__Bacteroidia;o__Flavobacteriales;f__Flavobacteriaceae;g__Maribacter_A;s__	4388188
DSANT95_maxbin.032	87.98	1.58	71.43	oxic	d__Bacteria;p__Firmicutes_A;c__Clostridia;o__Oscillospirales;f__Acutalibacteraceae;g__Ruminococcus_E;s__Ruminococcus_E bromii_B	1812342
DSANT95_maxbin.034	92.92	1.52	100	oxic	d__Bacteria;p__Firmicutes_A;c__Clostridia;o__Lachnospirales;f__Lachnospiraceae;g__Agathobacter;s__Agathobacter rectalis	2409896
DSANT95_maxbin.035	85.36	0.03	0	oxic	d__Bacteria;p__Fusobacteriota;c__Fusobacteriia;o__Fusobacteriales;f__Leptotrichiaceae;g__Sebaldella;s__Sebaldella termitidis	3452385
DSANT95_maxbin.038	86.88	1.03	66.67	oxic	d__Bacteria;p__Proteobacteria;c__Alphaproteobacteria;o__Rhodobacterales;f__Rhodobacteraceae;g__Pseudorhodobacter;s__	3162434
DSANT95_maxbin.044	93.1	0	0	oxic	d__Bacteria;p__Bacteroidota;c__Bacteroidia;o__Bacteroidales;f__Bacteroidaceae;g__Prevotella;s__Prevotella sp018054505	3970312
DSANT95_maxbin.050	83.12	0.16	100	oxic	d__Bacteria;p__Firmicutes_A;c__Clostridia;o__Clostridiales;f__Clostridiaceae;g__Proteiniclasticum;s__Proteiniclasticum ruminis	2707933
DSANT95_maxbin.051	93.69	5.61	52.63	oxic	d__Bacteria;p__Bacteroidota;c__Bacteroidia;o__Flavobacteriales;f__Flavobacteriaceae;g__Pricia;s__	7255655
DSANT95_maxbin.067	91.84	6.59	16.67	oxic	d__Bacteria;p__Desulfobacterota_I;c__Desulfovibrionia;o__Desulfovibrionales;f__Desulfovibrionaceae;g__Desulfovibrio;s__	3127745
DSANT95_maxbin.073	78.76	2.55	14.29	oxic	d__Bacteria;p__Actinobacteriota;c__Actinomycetia;o__Propionibacteriales;f__Propionibacteriaceae;g__Arachnia;s__	2858223
DSANT95_maxbin.075	84.07	0.24	75	oxic	d__Bacteria;p__Firmicutes_C;c__Negativicutes;o__Veillonellales;f__Megasphaeraceae;g__Megasphaera;s__Megasphaera sp000417505	1860636
DSANT95_maxbin.083	92.1	9.63	11.76	oxic	d__Bacteria;p__Firmicutes_C;c__Negativicutes;o__Selenomonadales;f__Selenomonadaceae;g__;s__	4218966
DSANT95_maxbin.085	84.65	0.07	100	oxic	d__Bacteria;p__Verrucomicrobiota;c__Verrucomicrobiae;o__Verrucomicrobiales;f__Akkermansiaceae;g__Akkermansia;s__Akkermansia muciniphila	2171551
DSANT95_maxbin.118	77.14	8.14	4.44	oxic	d__Bacteria;p__Firmicutes_A;c__Clostridia;o__Lachnospirales;f__Lachnospiraceae;g__Fusicatenibacter;s__Fusicatenibacter saccharivorans	3076812
DSANT95_maxbin.126	82.05	5.63	14.63	oxic	d__Bacteria;p__Planctomycetota;c__Planctomycetia;o__Pirellulales;f__Pirellulaceae;g__Stieleria;s__	8420670
DSANT95_maxbin.134	80.42	1.06	0	oxic	d__Bacteria;p__Verrucomicrobiota;c__Verrucomicrobiae;o__Verrucomicrobiales;f__DEV007;g__Arctic95D-9;s__	5052082
DSANT95_metabat2.56	81.03	0	0	oxic	d__Bacteria;p__Actinobacteriota;c__Actinomycetia;o__Nitriliruptorales;f__;g__;s__	2948698
GBGOC44_maxbin.014	78.44	1.45	13.64	anoxic	d__Bacteria;p__Proteobacteria;c__Gammaproteobacteria;o__Beggiatoales;f__Beggiatoaceae;g__UBA10656;s__UBA10656 sp002085445	8311782
GBGOC44_maxbin.033	93.1	0	0	anoxic	d__Bacteria;p__Chloroflexota;c__Anaerolineae;o__B4-G1;f__B4-G1;g__B30-G15;s__B30-G15 sp003648085	3405513
GBGOC44_maxbin.035	77.59	2.19	60	anoxic	d__Bacteria;p__UBP14;c__UBA6098;o__UBA6098;f__B30-G16;g__;s__	1677869
GBGOC44_maxbin.042	88.79	5.99	60	anoxic	d__Archaea;p__Thermoproteota;c__Bathyarchaeia;o__B26-1;f__UBA233;g__PIYA01;s__PIYA01 sp003601785	1314205
GBGOC44_maxbin.043	91.2	1.6	0	anoxic	d__Bacteria;p__Desulfobacterota;c__Desulfobacteria;o__C00003060;f__C00003060;g__B23-G16;s__B23-G16 sp003647435	2940476
GBGOC44_maxbin.047	85	0	0	anoxic	d__Bacteria;p__Desulfobacterota_C;c__Anaeroferrophillalia;o__Anaeroferrophillales;f__Anaeroferrophillaceae;g__DQWO01;s__	2077409
GBGOC44_maxbin.048	92.26	1.43	25	anoxic	d__Archaea;p__Thermoproteota;c__Thermoproteia;o__EX4484-217-1;f__EX4484-217-1;g__EX4484-217-1;s__EX4484-217-1 sp002254745	1537749
GBGOC44_maxbin.049	84	0.8	0	anoxic	d__Archaea;p__Methanobacteriota_B;c__Thermococci;o__Methanofastidiosales;f__B48-G16;g__B48-G16;s__B48-G16 sp003660605	2016110
GBGOC44_maxbin.050	94.83	0	0	anoxic	d__Bacteria;p__Bacteroidota;c__Bacteroidia;o__Bacteroidales;f__F082;g__UBA4459;s__UBA4459 sp003648625	3487862
GBGOC44_maxbin.052	84.94	2.72	11.11	anoxic	d__Bacteria;p__Desulfobacterota;c__DSM-4660;o__Desulfatiglandales;f__B25-G16;g__B33-G16;s__B33-G16 sp003646875	2790779
GBGOC44_maxbin.063	77.31	0.84	100	anoxic	d__Bacteria;p__Desulfobacterota_C;c__Anaeroferrophillalia;o__Anaeroferrophillales;f__Anaeroferrophillaceae;g__DQWO01;s__DQWO01 sp011042595	2489201
GBGOC44_maxbin.064	77.16	3.45	33.33	anoxic	d__Bacteria;p__Bipolaricaulota;c__Bipolaricaulia;o__UBA7950;f__UBA9294;g__S016-54;s__	1189126
GBGOC44_maxbin.067	82.76	3.45	0	anoxic	d__Bacteria;p__Chloroflexota;c__Anaerolineae;o__JACIWR01;f__JACIWR01;g__JACIWR01;s__	4056016
GBGOC44_maxbin.069	92.87	3.92	66.67	anoxic	d__Bacteria;p__WOR-3;c__UBA3072;o__UBA3072;f__B12-G15;g__B12-G15;s__	1741503
GBGOC44_maxbin.070	76.64	0.93	100	anoxic	d__Archaea;p__Asgardarchaeota;c__Baldrarchaeia;o__Baldrarchaeales;f__DXJG01;g__DXJG01;s__	2634687
GBGOC44_maxbin.072	75.39	0.93	0	anoxic	d__Archaea;p__Altiarchaeota;c__Altiarchaeia;o__IMC4;f__QMZM01;g__QMZJ01;s__	1251854
GBGOC44_maxbin.077	79.83	1.88	100	anoxic	d__Bacteria;p__Bipolaricaulota;c__Bipolaricaulia;o__UBA7950;f__UBA9294;g__M55B144;s__	1498201
GBGOC44_maxbin.081	87.85	1.87	0	anoxic	d__Archaea;p__Thermoplasmatota;c__E2;o__UBA202;f__DSCA01;g__VBQP01;s__	2742554
GBGOC44_maxbin.083	91.03	2.2	18.18	anoxic	d__Bacteria;p__Campylobacterota;c__Campylobacteria;o__Campylobacterales;f__Hydrogenimonadaceae;g__Hydrogenimonas;s__	1791732
GBGOC44_maxbin.087	78.21	0	0	anoxic	d__Bacteria;p__Cloacimonadota;c__Cloacimonadia;o__JGIOTU-2;f__B8-G9;g__B8-G9;s__B8-G9 sp003647765	3579922
GBGOC44_maxbin.089	91.6	0	0	anoxic	d__Bacteria;p__Desulfobacterota;c__Desulfobacteria;o__Desulfobacterales;f__Desulfosudaceae;g__Desulfosudis;s__Desulfosudis sp002085115	3178295
GBGOC44_maxbin.091	93.46	3.88	44.44	anoxic	d__Archaea;p__Thermoproteota;c__Bathyarchaeia;o__B26-1;f__UBA233;g__JdFR-07;s__JdFR-07 sp003601605	1691864
GBGOC44_maxbin.092	75.86	0	0	anoxic	d__Bacteria;p__WOR-3;c__32-111;o__QNBC01;f__QNBC01;g__QNBC01;s__QNBC01 sp003641665	1690609
GBGOC44_maxbin.093	80.02	0	0	anoxic	d__Bacteria;p__Chloroflexota;c__Anaerolineae;o__Anaerolineales;f__UBA11858;g__B10-G9;s__B10-G9 sp003648195	3095417
GBGOC44_maxbin.094	94.86	0.93	0	anoxic	d__Archaea;p__Thermoproteota;c__Bathyarchaeia;o__B26-1;f__B26-1;g__B26-1;s__B26-1 sp001593925	1681847
GBGOC44_maxbin.096	86.31	0.83	33.33	anoxic	d__Archaea;p__Thermoproteota;c__Thermoproteia;o__EX4484-217-1;f__EX4484-217-1;g__DRYM01;s__	1551021
GBGOC44_maxbin.099	77.35	5.33	40	anoxic	d__Bacteria;p__WOR-3;c__UBA3072;o__UBA3072;f__B12-G15;g__B12-G15;s__	1601095
GBGOC44_maxbin.101	89.47	1.6	33.33	anoxic	d__Bacteria;p__Desulfobacterota;c__DSM-4660;o__Desulfatiglandales;f__Desulfatiglandaceae;g__4484-190-2;s__4484-190-2 sp002050025	6151077
GBGOC44_maxbin.102	81.74	0	0	anoxic	d__Bacteria;p__WOR-3;c__Hydrothermia;o__UBA1063;f__DRBW01;g__DRBW01;s__	1683240
GBGOC44_maxbin.107	83.39	0	0	anoxic	d__Bacteria;p__Ratteibacteria;c__UBA8468;o__B48-G9;f__JAFGKM01;g__;s__	1966716
GBGOC44_maxbin.110	94.4	0	0	anoxic	d__Bacteria;p__Desulfobacterota;c__DSM-4660;o__Desulfatiglandales;f__Desulfatiglandaceae;g__B46-G9;s__B46-G9 sp003646815	3233015
GBGOC44_maxbin.112	82.76	0	0	anoxic	d__Bacteria;p__Omnitrophota;c__Koll11;o__4484-171;f__B32-G15;g__;s__	1047438
GBGOC44_maxbin.115	90.36	0	0	anoxic	d__Bacteria;p__Verrucomicrobiota;c__Kiritimatiellae;o__Kiritimatiellales;f__Pontiellaceae;g__UBA5540;s__	2076093
GBGOC44_maxbin.117	93.92	3.57	57.69	anoxic	d__Bacteria;p__Campylobacterota;c__Campylobacteria;o__Campylobacterales;f__Sulfurovaceae;g__Sulfurovum;s__	2358093
GBGOC44_maxbin.119	89.95	6.61	91.67	anoxic	d__Archaea;p__Thermoproteota;c__Bathyarchaeia;o__TCS64;f__TCS64;g__B23;s__	1538676
GBGOC44_maxbin.122	77.2	0	0	anoxic	d__Bacteria;p__Acidobacteriota;c__Holophagae;o__Thermotomaculales;f__Thermotomaculaceae;g__UM-FILTER-49-7;s__UM-FILTER-49-7 sp003650445	4220654
GBGOC44_maxbin.124	89.75	1.73	11.11	anoxic	d__Bacteria;p__Campylobacterota;c__Campylobacteria;o__Campylobacterales;f__QNZT01;g__SZUA-1433;s__	2329254
GBGOC44_maxbin.125	77.1	2.8	16.67	anoxic	d__Archaea;p__Halobacteriota;c__Methanosarcinia;o__Methanosarcinales;f__EX4572-44;g__Ethanoperedens;s__	5587693
GBGOC44_maxbin.127	86.67	0.8	100	anoxic	d__Bacteria;p__Desulfobacterota;c__BSN033;o__B13-G15;f__;g__;s__	1740690
GBGOC44_maxbin.128	79.31	0	0	anoxic	d__Bacteria;p__Bacteroidota;c__Bacteroidia;o__Bacteroidales;f__4484-276;g__4484-276;s__	3637023
GBGOC44_maxbin.129	87.67	8	0	anoxic	d__Bacteria;p__Desulfobacterota;c__Desulfobacteria;o__Desulfobacterales;f__;g__;s__	5732024
GBGOC44_maxbin.137	92.24	0	0	anoxic	d__Bacteria;p__WOR-3;c__Hydrothermia;o__UBA1063;f__DRBW01;g__DRBW01;s__	2357356
GBGOC44_maxbin.142	78.09	0.52	75	anoxic	d__Bacteria;p__Desulfobacterota_C;c__S145-22;o__S145-22;f__S145-22;g__S145-22;s__	2365053
GBGOC44_maxbin.144	93.15	2.21	66.67	anoxic	d__Bacteria;p__Campylobacterota;c__Campylobacteria;o__Campylobacterales;f__Hydrogenimonadaceae;g__Hydrogenimonas;s__	2252061
GBGOC44_maxbin.151	86.09	1	75	anoxic	d__Bacteria;p__Desulfobacterota;c__Desulfuromonadia;o__Desulfuromonadales;f__Geopsychrobacteraceae;g__Desulfuromusa;s__	3385047
GBGOC44_maxbin.152	99.14	1.72	100	anoxic	d__Bacteria;p__KSB1;c__UBA2214;o__UBA2214;f__Zgenome-0027;g__;s__	6297271
GBGOC44_maxbin.158	78.45	0	0	anoxic	d__Bacteria;p__Patescibacteria;c__ABY1;o__BM507;f__UBA12075;g__;s__	1158291
GBGOC44_maxbin.159	93.1	0	0	anoxic	d__Bacteria;p__Bacteroidota;c__Bacteroidia;o__Bacteroidales;f__4484-276;g__4484-276;s__4484-276 sp002254335	5821551
GBGOC44_maxbin.161	86.85	0.94	50	anoxic	d__Archaea;p__Thermoproteota;c__Thermoproteia;o__Sulfolobales;f__NBVN01;g__EX4484-204;s__	1354309
GBGOC44_maxbin.162	87.93	0	0	anoxic	d__Bacteria;p__B130-G9;c__B130-G9;o__B130-G9;f__B130-G9;g__;s__	2770932
GBGOC44_maxbin.166	76.49	0	0	anoxic	d__Bacteria;p__WOR-3;c__WOR-3;o__SM23-42;f__SM23-42;g__4484-100;s__4484-100 sp002049785	1923369
GBGOC44_maxbin.167	93.77	4.87	14.29	anoxic	d__Bacteria;p__Campylobacterota;c__Campylobacteria;o__Campylobacterales;f__QNZT01;g__;s__	2297941
GBGOC44_maxbin.172	96.55	0	0	anoxic	d__Bacteria;p__Krumholzibacteriota;c__Krumholzibacteria;o__;f__;g__;s__	3045927
GBGOC44_maxbin.177	76.96	0	0	anoxic	d__Bacteria;p__Bacteroidota;c__Bacteroidia;o__Bacteroidales;f__F082;g__JAADID01;s__	4010875
GBGOC44_maxbin.181	82.67	1.6	0	anoxic	d__Bacteria;p__Desulfobacterota;c__DSM-4660;o__Desulfatiglandales;f__Desulfatiglandaceae;g__;s__	3209291
GBGOC44_maxbin.194	88.64	3	8.33	anoxic	d__Bacteria;p__Campylobacterota;c__Campylobacteria;o__Campylobacterales;f__Arcobacteraceae;g__B24-G6;s__B24-G6 sp003643835	1514883
GBGOC44_maxbin.198	75.65	0.16	100	anoxic	d__Bacteria;p__Patescibacteria;c__Paceibacteria;o__Moranbacterales;f__M55B143;g__M55B143;s__	966822
GBGOC44_maxbin.209	92.38	0.07	0	anoxic	d__Archaea;p__Thermoproteota;c__Bathyarchaeia;o__B26-1;f__UBA233;g__PIYF01;s__PIYF01 sp003601875	1754203
GBGOC44_maxbin.210	91.13	6.33	35.48	anoxic	d__Bacteria;p__Campylobacterota;c__Campylobacteria;o__Campylobacterales;f__Sulfurovaceae;g__SZUA-451;s__	2348180
GBGOC44_maxbin.212	80.84	0.93	100	anoxic	d__Archaea;p__Thermoproteota;c__Bathyarchaeia;o__B26-1;f__B26-1;g__PIYB01;s__PIYB01 sp003601835	1807273
GBGOC44_maxbin.216	77.08	1.79	0	anoxic	d__Archaea;p__Thermoproteota;c__Thermoproteia;o__Thermofilales;f__Thermofilaceae;g__B17-G15;s__B17-G15 sp003649495	1673464
GBGOC44_maxbin.218	83.96	2.45	30	anoxic	d__Bacteria;p__Campylobacterota;c__Campylobacteria;o__Campylobacterales;f__Sulfurovaceae;g__Sulfurovum;s__Sulfurovum sp002085305	1770582
GBGOC44_maxbin.229	76.21	0	0	anoxic	d__Bacteria;p__Omnitrophota;c__Koll11;o__4484-49;f__4484-49;g__4484-49;s__4484-49 sp002085265	1052957
GBGOC44_maxbin.236	95.53	0	0	anoxic	d__Bacteria;p__UBP14;c__UBA6098;o__UBA6098;f__B30-G16;g__;s__	2439935
GBGOC44_maxbin.240	94.83	0	0	anoxic	d__Bacteria;p__Krumholzibacteriota;c__Krumholzibacteria;o__;f__;g__;s__	3526114
GBGOC44_maxbin.244	83.41	5.92	20	anoxic	d__Archaea;p__Thermoproteota;c__Thermoproteia;o__Thermoproteales;f__Thermocladiaceae;g__;s__	2608938
GBGOC44_maxbin.245	76.43	5.17	16.67	anoxic	d__Bacteria;p__Latescibacterota;c__4484-107;o__4484-107;f__4484-107;g__4484-107;s__4484-107 sp002059205	4563021
GBGOC44_maxbin.259	76.96	0	0	anoxic	d__Bacteria;p__UBP14;c__UBA6098;o__UBA6098;f__B30-G16;g__;s__	1883508
GBGOC44_maxbin.264	90.18	1.79	0	anoxic	d__Archaea;p__Thermoproteota;c__Thermoproteia;o__Sulfolobales;f__NBVN01;g__EX4484-204;s__	1783233
GBGOC44_maxbin.266	81.43	1.47	100	anoxic	d__Archaea;p__Thermoproteota;c__Bathyarchaeia;o__B26-1;f__UBA233;g__UBA233;s__UBA233 sp003661945	1465423
GBGOC44_maxbin.301	75.31	4.08	0	anoxic	d__Bacteria;p__Poribacteria;c__WGA-4E;o__B28-G17;f__B28-G17;g__;s__	4358052
GBGOC44_maxbin.338	75.93	2.18	0	anoxic	d__Archaea;p__Thermoproteota;c__Bathyarchaeia;o__B25;f__B25;g__EX4484-218;s__EX4484-218 sp002254975	980883
GBGOC44_maxbin.354	80	0	0	anoxic	d__Archaea;p__Thermoproteota;c__Bathyarchaeia;o__EX4484-135;f__EX4484-135;g__EX4484-135;s__EX4484-135 sp011040545	1034156
GBGOC44_metabat2.190	77.51	0	0	anoxic	d__Bacteria;p__RBG-13-66-14;c__B26-G2;o__B26-G2;f__B26-G2;g__B26-G2;s__B26-G2 sp003647715	1318743
GBGOC44_metabat2.230	86.21	0	0	anoxic	d__Bacteria;p__JdFR-76;c__JdFR-76;o__JdFR-76;f__4484-219;g__4484-219;s__4484-219 sp002085035	2145736
GBGOC44_metabat2.237	78.18	1.97	60	anoxic	d__Bacteria;p__Bacteroidota;c__Bacteroidia;o__Bacteroidales;f__JAADJA01;g__JAADJA01;s__	3375608
GBGOC44_metabat2.250	79.31	0	0	anoxic	d__Bacteria;p__Campylobacterota;c__Desulfurellia;o__;f__;g__;s__	835467
GBGOC44_metabat2.279	92.77	0	0	anoxic	d__Bacteria;p__Desulfobacterota;c__Desulfobaccia;o__Desulfobaccales;f__Desulfobaccaceae;g__Desulfobacca_B;s__Desulfobacca_B sp002049795	2146985
GBGOC44_metabat2.293	95.69	0	0	anoxic	d__Bacteria;p__Acidobacteriota;c__Aminicenantia;o__Aminicenantales;f__Aminicenantaceae_A;g__JdFR-80;s__JdFR-80 sp011042725	2289290
GBGOC44_metabat2.4	94.84	1.41	0	anoxic	d__Archaea;p__Thermoproteota;c__Thermoproteia;o__Sulfolobales;f__Desulfurococcaceae;g__EX4484-58;s__EX4484-58 sp002254665	1419974
GBGOC44_metabat2.47	83.93	0	0	anoxic	d__Archaea;p__Thermoproteota;c__Thermoproteia;o__Sulfolobales;f__;g__;s__	1576915
GBGOC44_metabat2.72	88.8	0	0	anoxic	d__Bacteria;p__Desulfobacterota;c__Syntrophobacteria;o__B119-G9;f__B119-G9;g__B119-G9;s__B119-G9 sp003646715	2755339
GBGOC44_metabat2.80	78.08	1.19	0	anoxic	d__Archaea;p__Thermoproteota;c__Thermoproteia;o__Thermofilales;f__;g__;s__	1299965
GBGOC45_maxbin.024	80.61	0.37	0	anoxic	d__Archaea;p__Halobacteriota;c__Methanosarcinia;o__Methanosarcinales;f__Methanogasteraceae;g__Methanogaster;s__Methanogaster sp003601535	1359730
GBGOC45_maxbin.025	79.81	1.45	5	anoxic	d__Bacteria;p__Proteobacteria;c__Gammaproteobacteria;o__Beggiatoales;f__Beggiatoaceae;g__UBA10656;s__UBA10656 sp002085445	8468937
GBGOC45_maxbin.029	77.19	1.72	0	anoxic	d__Bacteria;p__Desulfobacterota;c__Thermodesulfobacteria;o__Thermodesulfobacteriales;f__Thermodesulfobacteriaceae;g__Thermodesulfobacterium;s__	1815810
GBGOC45_maxbin.030	88.46	0	0	anoxic	d__Bacteria;p__Desulfobacterota;c__Desulfobacteria;o__C00003060;f__C00003060;g__B23-G16;s__B23-G16 sp003647435	2816849
GBGOC45_maxbin.031	75.05	0.16	100	anoxic	d__Bacteria;p__UBP14;c__UBA6098;o__UBA6098;f__B30-G16;g__;s__	1964327
GBGOC45_maxbin.032	86.79	1.63	0	anoxic	d__Bacteria;p__Desulfobacterota;c__DSM-4660;o__Desulfatiglandales;f__B25-G16;g__B33-G16;s__B33-G16 sp003646875	2865206
GBGOC45_maxbin.034	85.6	1.73	25	anoxic	d__Archaea;p__Methanobacteriota_B;c__Thermococci;o__Methanofastidiosales;f__B48-G16;g__B48-G16;s__B48-G16 sp003660605	1575336
GBGOC45_maxbin.035	90.65	1.71	100	anoxic	d__Archaea;p__Thermoproteota;c__Bathyarchaeia;o__B26-1;f__UBA233;g__PIYA01;s__PIYA01 sp003601785	1112905
GBGOC45_maxbin.036	79.13	0.93	0	anoxic	d__Archaea;p__Altiarchaeota;c__Altiarchaeia;o__IMC4;f__QMZM01;g__QMZJ01;s__	1751130
GBGOC45_maxbin.038	75.44	9.71	5	anoxic	d__Archaea;p__Halobacteriota;c__Methanosarcinia;o__Methanosarcinales;f__EX4572-44;g__Ethanoperedens;s__	2588854
GBGOC45_maxbin.046	95.69	1.25	0	anoxic	d__Bacteria;p__Cloacimonadota;c__Cloacimonadia;o__JGIOTU-2;f__B8-G9;g__B8-G9;s__B8-G9 sp003647765	4142270
GBGOC45_maxbin.052	78.68	3.45	33.33	anoxic	d__Bacteria;p__Omnitrophota;c__4484-213;o__4484-213;f__4484-213;g__4484-213;s__4484-213 sp002085025	2197052
GBGOC45_maxbin.058	76.65	0	0	anoxic	d__Bacteria;p__Bipolaricaulota;c__Bipolaricaulia;o__UBA7950;f__UBA9294;g__S016-54;s__	1300379
GBGOC45_maxbin.059	80.36	0.6	50	anoxic	d__Archaea;p__Thermoproteota;c__Thermoproteia;o__Thermofilales;f__B20-G17;g__B20-G17;s__	1689574
GBGOC45_maxbin.060	96.55	0	0	anoxic	d__Bacteria;p__Bacteroidota;c__Bacteroidia;o__Bacteroidales;f__F082;g__UBA4459;s__UBA4459 sp003648625	3500083
GBGOC45_maxbin.071	86.2	0	0	anoxic	d__Bacteria;p__Desulfobacterota_C;c__Anaeroferrophillalia;o__Anaeroferrophillales;f__Anaeroferrophillaceae;g__DQWO01;s__	2452133
GBGOC45_maxbin.073	77.59	0	0	anoxic	d__Bacteria;p__Omnitrophota;c__Koll11;o__4484-171;f__B32-G15;g__;s__	883519
GBGOC45_maxbin.074	79.69	0.6	100	anoxic	d__Bacteria;p__Desulfobacterota_C;c__Anaeroferrophillalia;o__Anaeroferrophillales;f__Anaeroferrophillaceae;g__DQWO01;s__DQWO01 sp011042595	3009714
GBGOC45_maxbin.089	96.8	0.8	0	anoxic	d__Bacteria;p__Desulfobacterota;c__DSM-4660;o__Desulfatiglandales;f__Desulfatiglandaceae;g__B46-G9;s__B46-G9 sp003646815	3596279
GBGOC45_maxbin.092	86.05	0.86	0	anoxic	d__Bacteria;p__Chloroflexota;c__Anaerolineae;o__Anaerolineales;f__UBA11858;g__B10-G9;s__B10-G9 sp003648195	3093253
GBGOC45_maxbin.099	80	8.8	0	anoxic	d__Bacteria;p__Desulfobacterota;c__Desulfobacteria;o__Desulfobacterales;f__UBA11574;g__S5133MH16;s__	4607996
GBGOC45_maxbin.102	87.31	4.67	0	anoxic	d__Archaea;p__Methanobacteriota_B;c__Thermococci;o__Thermococcales;f__Thermococcaceae;g__Thermococcus_A;s__Thermococcus_A sp003663525	2815410
GBGOC45_maxbin.103	90.65	9.35	13.33	anoxic	d__Archaea;p__Thermoproteota;c__Bathyarchaeia;o__B26-1;f__B26-1;g__B63;s__B63 sp003601695	2263449
GBGOC45_maxbin.105	81.45	1.07	100	anoxic	d__Bacteria;p__Desulfobacterota;c__Desulfobacteria;o__Desulfobacterales;f__4be13;g__;s__	7274325
GBGOC45_maxbin.106	82.76	0	0	anoxic	d__Bacteria;p__Bipolaricaulota;c__Bipolaricaulia;o__UBA7950;f__UBA9294;g__M55B144;s__	2515847
GBGOC45_maxbin.107	81.03	3.06	80	anoxic	d__Bacteria;p__Bipolaricaulota;c__Bipolaricaulia;o__Bipolaricaulales;f__Bipolaricaulaceae;g__UBA3571;s__	2025888
GBGOC45_maxbin.115	93.57	0	0	anoxic	d__Bacteria;p__Desulfobacterota;c__Desulfobaccia;o__Desulfobaccales;f__Desulfobaccaceae;g__Desulfobacca_B;s__Desulfobacca_B sp002049795	3016133
GBGOC45_maxbin.117	90.81	0.93	0	anoxic	d__Archaea;p__Thermoproteota;c__Bathyarchaeia;o__B26-1;f__B26-1;g__B26-1;s__B26-1 sp001593925	1731168
GBGOC45_maxbin.118	98.28	44.36	0	anoxic	d__Bacteria;p__Acidobacteriota;c__Aminicenantia;o__Aminicenantales;f__Aminicenantaceae_A;g__JdFR-80;s__JdFR-80 sp011042725	2978123
GBGOC45_maxbin.123	88.79	0.31	100	anoxic	d__Bacteria;p__WOR-3;c__Hydrothermia;o__UBA1063;f__DRBW01;g__DRBW01;s__	2119220
GBGOC45_maxbin.129	90.48	3.57	14.29	anoxic	d__Archaea;p__Thermoproteota;c__Thermoproteia;o__EX4484-217-1;f__EX4484-217-1;g__EX4484-217-1;s__EX4484-217-1 sp002254745	1856871
GBGOC45_maxbin.130	93.07	2.14	29.41	anoxic	d__Archaea;p__Methanobacteriota_B;c__Thermococci;o__Thermococcales;f__Thermococcaceae;g__Palaeococcus;s__Palaeococcus sp003663695	2455547
GBGOC45_maxbin.139	79.15	0.86	100	anoxic	d__Bacteria;p__Cloacimonadota;c__Cloacimonadia;o__Cloacimonadales;f__TCS61;g__4484-275;s__4484-275 sp002085205	2357680
GBGOC45_maxbin.140	87.67	2.63	0	anoxic	d__Bacteria;p__Campylobacterota;c__Campylobacteria;o__Campylobacterales;f__Hydrogenimonadaceae;g__Hydrogenimonas;s__	1902976
GBGOC45_maxbin.147	96.39	0.47	100	anoxic	d__Bacteria;p__Verrucomicrobiota;c__Kiritimatiellae;o__Kiritimatiellales;f__Pontiellaceae;g__UBA5540;s__	2951284
GBGOC45_maxbin.149	82.6	3.45	0	anoxic	d__Bacteria;p__Chloroflexota;c__Anaerolineae;o__Anaerolineales;f__UBA11858;g__G519;s__G519 sp011176615	3700981
GBGOC45_maxbin.151	87.93	0	0	anoxic	d__Bacteria;p__JdFR-76;c__JdFR-76;o__JdFR-76;f__4484-219;g__4484-219;s__4484-219 sp002085035	3057375
GBGOC45_maxbin.153	81.03	0	0	anoxic	d__Bacteria;p__B130-G9;c__B130-G9;o__B130-G9;f__B130-G9;g__B130-G9;s__B130-G9 sp003647755	3102875
GBGOC45_maxbin.155	91.96	1.63	50	anoxic	d__Bacteria;p__Desulfobacterota;c__Desulfuromonadia;o__Desulfuromonadales;f__Geopsychrobacteraceae;g__Desulfuromusa;s__	4068473
GBGOC45_maxbin.158	90.83	0.16	100	anoxic	d__Bacteria;p__WOR-3;c__WOR-3;o__SM23-42;f__SM23-42;g__4484-100;s__4484-100 sp002049785	2696668
GBGOC45_maxbin.161	79.52	0.47	100	anoxic	d__Archaea;p__Thermoproteota;c__Bathyarchaeia;o__B25;f__B25;g__EX4484-218;s__EX4484-218 sp002254975	1385678
GBGOC45_maxbin.166	85.05	2.8	0	anoxic	d__Archaea;p__Thermoproteota;c__Bathyarchaeia;o__B26-1;f__B26-1;g__PIYB01;s__PIYB01 sp003601835	2756621
GBGOC45_maxbin.174	89.88	2.02	75	anoxic	d__Archaea;p__Thermoproteota;c__Bathyarchaeia;o__TCS64;f__TCS64;g__B23;s__	1451805
GBGOC45_maxbin.193	83.05	3.92	33.33	anoxic	d__Bacteria;p__Bipolaricaulota;c__Bipolaricaulia;o__Bipolaricaulales;f__Bipolaricaulaceae;g__UBA3574;s__	1754608
GBGOC45_maxbin.199	89.66	0.31	33.33	anoxic	d__Bacteria;p__UBP14;c__UBA6098;o__4484-93;f__4484-93;g__4484-93;s__4484-93 sp002085385	2157107
GBGOC45_maxbin.201	75.09	2.52	0	anoxic	d__Bacteria;p__Campylobacterota;c__Campylobacteria;o__Campylobacterales;f__Arcobacteraceae;g__B24-G6;s__	1474239
GBGOC45_maxbin.238	78.26	7.05	42.86	anoxic	d__Bacteria;p__WOR-3;c__Hydrothermia;o__UBA1063;f__DRBW01;g__DRBW01;s__	1767398
GBGOC45_maxbin.245	88.11	5.76	13.33	anoxic	d__Bacteria;p__Campylobacterota;c__Campylobacteria;o__Campylobacterales;f__Sulfurovaceae;g__SZUA-451;s__	2372515
GBGOC45_maxbin.254	82.67	0	0	anoxic	d__Bacteria;p__Chloroflexota;c__Anaerolineae;o__;f__;g__;s__	4459566
GBGOC45_maxbin.298	86.07	5.08	14.29	anoxic	d__Archaea;p__Thermoproteota;c__Thermoproteia;o__EX4484-217-1;f__EX4484-217-1;g__EX4484-217-1;s__	2313745
GBGOC45_metabat2.15	83.62	0.31	66.67	anoxic	d__Bacteria;p__Bacteroidota;c__Bacteroidia;o__Bacteroidales;f__S143-33;g__;s__	3940406
GBGOC45_metabat2.154	87.07	0.16	100	anoxic	d__Bacteria;p__KSB1;c__UBA2214;o__UBA2214;f__Zgenome-0027;g__;s__	5858479
GBGOC45_metabat2.178	77.45	0	0	anoxic	d__Bacteria;p__Spirochaetota;c__B62-G9;o__B62-G9;f__B62-G9;g__B62-G9;s__	4008406
GBGOC45_metabat2.190	80.41	0	0	anoxic	d__Bacteria;p__Omnitrophota;c__Koll11;o__4484-49;f__4484-49;g__4484-49;s__4484-49 sp002085265	1107830
GBGOC45_metabat2.215	88.1	0	0	anoxic	d__Bacteria;p__Acidobacteriota;c__Aminicenantia;o__Aminicenantales;f__Aminicenantaceae_A;g__JdFR-80;s__JdFR-80 sp003648765	2016758
GBGOC45_metabat2.227	76.72	0	0	anoxic	d__Bacteria;p__Bacteroidota;c__Bacteroidia;o__Bacteroidales;f__F082;g__JAADID01;s__	2737180
GBGOC45_metabat2.23	85.45	0	0	anoxic	d__Bacteria;p__Desulfobacterota;c__Desulfobacteria;o__Desulfobacterales;f__SURF-3;g__;s__	1272524
GBGOC45_metabat2.235	78.21	0	0	anoxic	d__Bacteria;p__Omnitrophota;c__Koll11;o__;f__;g__;s__	2756523
GBGOC45_metabat2.257	79.11	0.93	0	anoxic	d__Bacteria;p__Desulfobacterota;c__DSM-4660;o__Desulfatiglandales;f__Desulfatiglandaceae;g__;s__	2384150
GBGOC45_metabat2.281	86.05	0	0	anoxic	d__Bacteria;p__B130-G9;c__B130-G9;o__B130-G9;f__B130-G9;g__;s__	2440454
GBGOC45_metabat2.284	83.64	1.4	0	anoxic	d__Archaea;p__Asgardarchaeota;c__Heimdallarchaeia;o__JABLTI01;f__JABLTI01;g__JABLTI01;s__JABLTI01 sp019056785	1946962
GBGOC45_metabat2.287	82.8	0.8	0	anoxic	d__Bacteria;p__Desulfobacterota;c__DSM-4660;o__Desulfatiglandales;f__Desulfatiglandaceae;g__4484-190-2;s__4484-190-2 sp002050025	3329809
GBGOC45_metabat2.298	76.65	0	0	anoxic	d__Bacteria;p__RBG-13-66-14;c__B26-G2;o__B26-G2;f__B26-G2;g__B26-G2;s__B26-G2 sp003647715	1589307
GBGOC45_metabat2.47	75.49	3.27	0	anoxic	d__Archaea;p__Asgardarchaeota;c__Heimdallarchaeia;o__UBA460;f__UBA460;g__;s__	2967874
GBGOC45_metabat2.54	84.48	0.16	0	anoxic	d__Bacteria;p__Zixibacteria;c__MSB-5A5;o__UBA10806;f__4484-95;g__4484-95;s__4484-95 sp002085375	2258835
GBGOC45_metabat2.82	94.83	0.73	50	anoxic	d__Bacteria;p__KSB1;c__UBA2214;o__AABM5-25-91;f__AABM5-25-91;g__;s__	3834950
GBGOC45_metabat2.9	78.4	2.4	50	anoxic	d__Bacteria;p__Desulfobacterota;c__DSM-4660;o__Desulfatiglandales;f__Desulfatiglandaceae;g__;s__	1998552
GBGOC47_maxbin.001	85.63	0.56	0	anoxic	d__Bacteria;p__Proteobacteria;c__Gammaproteobacteria;o__Beggiatoales;f__Beggiatoaceae;g__QNES01;s__QNES01 sp003645255	3707258
GBGOC47_maxbin.016	76.95	0	0	anoxic	d__Bacteria;p__Bacteroidota;c__Bacteroidia;o__Bacteroidales;f__4572-128;g__4572-128;s__4572-128 sp002084355	2831548
GBGOC47_maxbin.017	91.38	0	0	anoxic	d__Bacteria;p__Bacteroidota;c__Bacteroidia;o__Bacteroidales;f__UBA12170;g__;s__	2783230
GBGOC47_maxbin.032	85.42	0	0	anoxic	d__Bacteria;p__Chloroflexota;c__Anaerolineae;o__4572-78;f__4572-78;g__4572-78;s__4572-78 sp002084875	4378220
GBGOC47_maxbin.036	75.3	1.29	5.88	anoxic	d__Bacteria;p__Proteobacteria;c__Gammaproteobacteria;o__Beggiatoales;f__Beggiatoaceae;g__UBA10656;s__UBA10656 sp002085445	8183948
GBGOC47_maxbin.037	78.8	2.4	25	anoxic	d__Bacteria;p__Desulfobacterota;c__DSM-4660;o__Desulfatiglandales;f__Desulfatiglandaceae;g__NaphS2;s__	3634136
GBGOC47_maxbin.041	87.93	0	0	anoxic	d__Bacteria;p__Bacteroidota;c__Bacteroidia;o__Bacteroidales;f__F082;g__UBA4459;s__UBA4459 sp003648625	2928441
GBGOC47_maxbin.043	75.07	5.28	6.9	anoxic	d__Bacteria;p__Spirochaetota;c__Spirochaetia;o__Spirochaetales_E;f__DSM-19205;g__;s__	2729497
GBGOC47_maxbin.045	84	0	0	anoxic	d__Bacteria;p__Desulfobacterota;c__Desulfuromonadia;o__Desulfuromonadales;f__Desulfuromonadaceae;g__Desulfuromonas;s__Desulfuromonas sp002084665	2474960
GBGOC47_maxbin.046	80.55	0.47	100	anoxic	d__Archaea;p__Halobacteriota;c__Methanosarcinia;o__Methanosarcinales;f__Methanogasteraceae;g__Methanogaster;s__Methanogaster sp003601535	1544900
GBGOC47_maxbin.053	86.99	0	0	anoxic	d__Bacteria;p__Desulfobacterota;c__Dissulfuribacteria;o__Dissulfuribacterales;f__UBA3076;g__UBA3076;s__UBA3076 sp003194485	1941557
GBGOC47_maxbin.055	80.21	0.84	0	anoxic	d__Bacteria;p__Fusobacteriota;c__Fusobacteriia;o__Fusobacteriales;f__Fusobacteriaceae;g__Psychrilyobacter;s__Psychrilyobacter sp002084825	1760910
GBGOC47_maxbin.058	85.73	2.2	73.33	anoxic	d__Bacteria;p__Campylobacterota;c__Campylobacteria;o__Campylobacterales;f__Sulfurovaceae;g__Sulfurovum;s__	1846436
GBGOC47_maxbin.059	75.86	0	0	anoxic	d__Bacteria;p__Cloacimonadota;c__Cloacimonadia;o__Cloacimonadales;f__;g__;s__	2747501
GBGOC47_maxbin.062	86.21	3.61	33.33	anoxic	d__Bacteria;p__Campylobacterota;c__Campylobacteria;o__Campylobacterales;f__Sulfurospirillaceae;g__Sulfurospirillum_A;s__	2195562
GBGOC47_maxbin.065	79.49	6.61	25	anoxic	d__Bacteria;p__Firmicutes_A;c__Clostridia;o__Tissierellales;f__Caldisalinibacteraceae;g__;s__	3192087
GBGOC47_maxbin.066	92.05	1.87	0	anoxic	d__Bacteria;p__Bacteroidota;c__Bacteroidia;o__Bacteroidales;f__UBA12170;g__UBA12170;s__	3821548
GBGOC47_maxbin.070	75.86	0	0	anoxic	d__Bacteria;p__Cloacimonadota;c__Cloacimonadia;o__Cloacimonadales;f__;g__;s__	2316077
GBGOC47_maxbin.071	75.6	0	0	anoxic	d__Bacteria;p__Desulfobacterota;c__Desulfobacteria;o__Desulfobacterales;f__Desulfobacteraceae_A;g__NBLS01;s__NBLS01 sp002084385	3241107
GBGOC47_maxbin.076	86.97	0.84	0	anoxic	d__Bacteria;p__Desulfobacterota;c__Desulfobacteria;o__Desulfobacterales;f__Desulfobacteraceae;g__4572-130;s__4572-130 sp002084425	2235198
GBGOC47_maxbin.077	91.2	0.22	20	anoxic	d__Bacteria;p__Desulfobacterota_C;c__Anaeroferrophillalia;o__Anaeroferrophillales;f__Anaeroferrophillaceae;g__DQWO01;s__DQWO01 sp011042595	3008911
GBGOC47_maxbin.080	86.75	0.4	50	anoxic	d__Bacteria;p__Desulfobacterota;c__Desulfobacteria;o__Desulfobacterales;f__UBA2174_A;g__;s__	3813504
GBGOC47_maxbin.081	85.2	2	100	anoxic	d__Bacteria;p__Desulfobacterota;c__DSM-4660;o__Desulfatiglandales;f__Desulfatiglandaceae;g__NaphS2;s__	4124972
GBGOC47_maxbin.082	84.48	6.9	100	anoxic	d__Bacteria;p__Verrucomicrobiota;c__Kiritimatiellae;o__Kiritimatiellales;f__Pontiellaceae;g__UBA5540;s__	3103555
GBGOC47_maxbin.083	94.83	0	0	anoxic	d__Bacteria;p__Atribacterota;c__JS1;o__SB-45;f__34-128;g__34-128;s__34-128 sp002084865	2368873
GBGOC47_maxbin.089	96.77	0.81	0	anoxic	d__Bacteria;p__Spirochaetota;c__Spirochaetia;o__Spirochaetales_E;f__Spirochaetaceae_B;g__Oceanispirochaeta;s__Oceanispirochaeta sp002084805	3184474
GBGOC47_maxbin.091	81.9	0	0	anoxic	d__Bacteria;p__Chloroflexota;c__Anaerolineae;o__4572-78;f__4572-78;g__DUEH01;s__DUEH01 sp011192195	4329603
GBGOC47_maxbin.092	87.2	0.86	100	anoxic	d__Bacteria;p__Desulfobacterota;c__Desulfobacteria;o__Desulfobacterales;f__Desulfobacteraceae;g__Desulfobacula;s__	3082959
GBGOC47_maxbin.096	91.03	0	0	anoxic	d__Bacteria;p__4572-55;c__4572-55;o__4572-55;f__4572-55;g__4572-55;s__4572-55 sp002084765	3784702
GBGOC47_maxbin.098	83.54	0.8	100	anoxic	d__Bacteria;p__Desulfobacterota;c__DSM-4660;o__Desulfatiglandales;f__B25-G16;g__B33-G16;s__B33-G16 sp003646875	3084164
GBGOC47_maxbin.101	82.05	2.82	0	anoxic	d__Bacteria;p__Bacteroidota;c__Bacteroidia;o__Bacteroidales;f__4484-276;g__4484-276;s__4484-276 sp002254335	5370370
GBGOC47_maxbin.102	85.27	0	0	anoxic	d__Bacteria;p__Cloacimonadota;c__Cloacimonadia;o__Cloacimonadales;f__TCS61;g__B137-G9;s__B137-G9 sp003647825	2543135
GBGOC47_maxbin.107	84.7	3.08	25	anoxic	d__Bacteria;p__Bacteroidota;c__Bacteroidia;o__Bacteroidales;f__NBLH01;g__NBLH01;s__NBLH01 sp002084525	4860832
GBGOC47_maxbin.108	84.48	5.17	0	anoxic	d__Bacteria;p__Firmicutes;c__Bacilli;o__Izemoplasmatales;f__UBA5603;g__4572-104;s__	5485483
GBGOC47_maxbin.115	82.76	0.16	0	anoxic	d__Bacteria;p__Planctomycetota;c__Phycisphaerae;o__Sedimentisphaerales;f__Anaerohalosphaeraceae;g__4572-13;s__4572-13 sp002084585	2764700
GBGOC47_maxbin.120	96.21	6.9	16.67	anoxic	d__Bacteria;p__Chloroflexota;c__Anaerolineae;o__B4-G1;f__B4-G1;g__B4-G1;s__B4-G1 sp003648025	5292329
GBGOC47_maxbin.125	81.88	1.1	20	anoxic	d__Archaea;p__Halobacteriota;c__Syntropharchaeia;o__ANME-1;f__ANME-1;g__ANME1a;s__ANME1a sp003194425	1223028
GBGOC47_maxbin.126	84.06	0	0	anoxic	d__Bacteria;p__Desulfobacterota;c__Desulfobacteria;o__Desulfobacterales;f__4572-123;g__4572-123;s__4572-123 sp002084545	3863399
GBGOC47_maxbin.131	75.34	2.5	55.56	anoxic	d__Bacteria;p__Desulfobacterota;c__Desulfuromonadia;o__Desulfuromonadales;f__Geopsychrobacteraceae;g__Desulfuromusa;s__	2653895
GBGOC47_maxbin.160	87.2	1.6	0	anoxic	d__Bacteria;p__Desulfobacterota;c__Desulfobacteria;o__Desulfobacterales;f__Desulfobacteraceae;g__NBML01;s__NBML01 sp002085465	4767407
GBGOC47_maxbin.167	84.31	8.68	14.29	anoxic	d__Bacteria;p__Campylobacterota;c__Campylobacteria;o__Campylobacterales;f__Sulfurimonadaceae;g__Sulfurimonas;s__	2375264
GBGOC47_maxbin.172	81.03	8.62	71.43	anoxic	d__Bacteria;p__Verrucomicrobiota;c__Kiritimatiellae;o__Kiritimatiellales;f__Pontiellaceae;g__UBA5540;s__	2357578
GBGOC47_maxbin.182	92.33	3.36	16.67	anoxic	d__Bacteria;p__Desulfobacterota;c__Dissulfuribacteria;o__Dissulfuribacterales;f__QOAL01;g__S144-17;s__	3341704
GBGOC47_maxbin.192	92.63	4.67	48.39	anoxic	d__Bacteria;p__Campylobacterota;c__Campylobacteria;o__Campylobacterales;f__Sulfurovaceae;g__Sulfurovum;s__	2801102
GBGOC47_maxbin.193	75.1	5.01	8.7	anoxic	d__Bacteria;p__Planctomycetota;c__Phycisphaerae;o__Sedimentisphaerales;f__;g__;s__	2043312
GBGOC47_maxbin.198	83.73	2.4	16.67	anoxic	d__Bacteria;p__Desulfobacterota;c__DSM-4660;o__Desulfatiglandales;f__Desulfatiglandaceae;g__Desulfacyla;s__	3162883
GBGOC47_maxbin.200	96.73	7.01	18.18	anoxic	d__Archaea;p__Thermoproteota;c__Bathyarchaeia;o__B26-1;f__UBA233;g__PIYA01;s__PIYA01 sp003601785	1694651
GBGOC47_maxbin.204	91.38	0	0	anoxic	d__Bacteria;p__Actinobacteriota;c__Acidimicrobiia;o__UBA5794;f__UBA5794;g__;s__	3018616
GBGOC47_maxbin.208	83.57	2.43	60	anoxic	d__Bacteria;p__Desulfobacterota;c__Desulfofervidia;o__Desulfofervidales;f__DG-60;g__;s__	1743434
GBGOC47_maxbin.217	79.43	2.38	25	anoxic	d__Bacteria;p__Desulfobacterota;c__Desulfuromonadia;o__Desulfuromonadales;f__Geopsychrobacteraceae;g__Desulfuromusa;s__	2695761
GBGOC47_maxbin.219	84.48	0	0	anoxic	d__Bacteria;p__Krumholzibacteriota;c__Krumholzibacteria;o__LZORAL124-64-63;f__LZORAL124-64-63;g__LZORAL124-64-63;s__	4875514
GBGOC47_maxbin.224	85.97	0	0	anoxic	d__Bacteria;p__Myxococcota;c__Bradymonadia;o__REDH01;f__;g__;s__	4547045
GBGOC47_maxbin.246	78.45	1.72	0	anoxic	d__Bacteria;p__Patescibacteria;c__ABY1;o__UBA2591;f__;g__;s__	2407858
GBGOC47_maxbin.260	84.89	1.02	100	anoxic	d__Bacteria;p__Planctomycetota;c__SZUA-567;o__;f__;g__;s__	3147933
GBGOC47_maxbin.274	79.17	0.8	100	anoxic	d__Bacteria;p__Desulfobacterota;c__Desulfobacteria;o__Desulfobacterales;f__JAABTS01;g__;s__	2880925
GBGOC47_maxbin.299	78	6.9	0	anoxic	d__Bacteria;p__Cloacimonadota;c__Cloacimonadia;o__Cloacimonadales;f__TCS61;g__DRTC01;s__DRTC01 sp011372345	2739798
GBGOC47_maxbin.311	77.98	0.16	100	anoxic	d__Bacteria;p__Thermotogota;c__Thermotogae;o__Thermotogales;f__DSM-5069;g__B6-G13;s__B6-G13 sp003641785	1328155
GBGOC47_maxbin.325	76.81	1.68	50	anoxic	d__Bacteria;p__Desulfobacterota;c__Desulfobulbia;o__Desulfobulbales;f__Desulfurivibrionaceae;g__;s__	3334551
GBGOC47_maxbin.338	79.91	0	0	anoxic	d__Bacteria;p__KSB1;c__UBA2214;o__AABM5-25-91;f__;g__;s__	5160971
GBGOC47_maxbin.345	82.76	0.86	20	anoxic	d__Bacteria;p__Proteobacteria;c__Gammaproteobacteria;o__Enterobacterales;f__Moritellaceae;g__;s__	2697321
GBGOC47_maxbin.373	78.11	2.63	0	anoxic	d__Bacteria;p__Krumholzibacteriota;c__Krumholzibacteria;o__LZORAL124-64-63;f__LZORAL124-64-63;g__LZORAL124-64-63;s__	5338513
GBGOC47_maxbin.377	79.78	0.86	100	anoxic	d__Bacteria;p__Fermentibacterota;c__Fermentibacteria;o__Fermentibacterales;f__Fermentibacteraceae;g__;s__	2852124
GBGOC47_maxbin.393	81.03	5.17	5	anoxic	d__Bacteria;p__Bipolaricaulota;c__Bipolaricaulia;o__UBA7950;f__UBA9294;g__M55B144;s__	2810938
GBGOC47_maxbin.413	81.42	6.9	0	anoxic	d__Bacteria;p__Zixibacteria;c__MSB-5A5;o__GN15;f__PGXB01;g__PGXB01;s__PGXB01 sp003641425	3666763
GBGOC47_metabat2.403	77.59	0	0	anoxic	d__Bacteria;p__KSB1;c__UBA2214;o__UBA2214;f__Zgenome-0027;g__;s__	3188532
GBGOC47_metabat2.413	86.83	0	0	anoxic	d__Bacteria;p__KSB1;c__UBA2214;o__UBA2214;f__Zgenome-0027;g__;s__	3638917
GBGOC47_metabat2.7	77.27	0	0	anoxic	d__Bacteria;p__Firmicutes_A;c__Clostridia;o__Peptostreptococcales;f__Acidaminobacteraceae;g__;s__	1660656
GBGOC47_metabat2.96	85.34	0	0	anoxic	d__Bacteria;p__Acidobacteriota;c__Aminicenantia;o__Aminicenantales;f__Aminicenantaceae_A;g__JdFR-80;s__JdFR-80 sp011042725	2058703
HRSPAC47_maxbin.011	77.16	0.31	0	anoxic	d__Archaea;p__Halobacteriota;c__Methanosarcinia;o__Methanosarcinales;f__Methanocomedenaceae;g__Methanomarinus;s__Methanomarinus sp002926195	1783009
HRSPAC47_maxbin.033	79.31	0	0	anoxic	d__Bacteria;p__Firmicutes_A;c__Clostridia;o__Eubacteriales;f__Eubacteriaceae;g__Acetobacterium;s__	2500564
HRSPAC47_maxbin.034	93.34	0.12	75	anoxic	d__Bacteria;p__Desulfobacterota;c__Desulfuromonadia;o__Desulfuromonadales;f__Desulfuromonadaceae;g__Desulfuromonas;s__Desulfuromonas sp001751155	2837388
HRSPAC47_maxbin.071	77.01	0	0	anoxic	d__Bacteria;p__Desulfobacterota;c__Desulfuromonadia;o__Desulfuromonadales;f__Desulfuromonadaceae;g__Desulfuromonas;s__Desulfuromonas sp002084665	2300405
HRSPAC47_maxbin.076	75.68	5.17	0	anoxic	d__Bacteria;p__Firmicutes_A;c__Clostridia;o__Tissierellales;f__Dethiosulfatibacteraceae;g__Dethiosulfatibacter;s__	6499355
HRSPAC47_maxbin.084	94.31	5.32	4.17	anoxic	d__Bacteria;p__Proteobacteria;c__Gammaproteobacteria;o__UBA6429;f__UBA6429;g__;s__	6203591
HRSPAC47_metabat2.19	84.48	0	0	anoxic	d__Bacteria;p__Bacteroidota;c__Bacteroidia;o__Flavobacteriales;f__UBA1820;g__JADGDT01;s__	3119487
HRSPAC47_metabat2.53	97.82	0.62	0	anoxic	d__Bacteria;p__Proteobacteria;c__Gammaproteobacteria;o__Pseudomonadales;f__Halomonadaceae;g__Halomonas;s__Halomonas sedimenti	4399421
KJ4_maxbin.001	79.15	0	0	oxic	d__Bacteria;p__Methylomirabilota;c__Methylomirabilia;o__Methylomirabilales;f__CSP1-5;g__CSP1-5;s__CSP1-5 sp012974305	2514873
KJ5_maxbin.003	83.99	1.91	88.89	oxic	d__Bacteria;p__Proteobacteria;c__Gammaproteobacteria;o__Woeseiales;f__Woeseiaceae;g__;s__	3868616
KJ5_maxbin.008	95.24	0.49	50	oxic	d__Bacteria;p__Proteobacteria;c__Gammaproteobacteria;o__Acidiferrobacterales;f__SPGG2;g__SPGG2;s__	4946474
KJ5_maxbin.009	87.38	1.88	100	oxic	d__Bacteria;p__Nitrospinota;c__UBA9942;o__;f__;g__;s__	3287228
KJ5_maxbin.010	77.59	0	0	oxic	d__Bacteria;p__Zixibacteria;c__MSB-5A5;o__UBA10806;f__UBA10806;g__;s__	3333497
KJ5_maxbin.032	76.27	5.94	0	oxic	d__Bacteria;p__Planctomycetota;c__Brocadiae;o__Brocadiales;f__Scalinduaceae;g__;s__	7327987
KJ6_maxbin.007	93.1	0	0	anoxic	d__Bacteria;p__Zixibacteria;c__MSB-5A5;o__UBA10806;f__UBA10806;g__;s__	2861324
KJ6_maxbin.015	81.45	1.6	0	anoxic	d__Bacteria;p__Desulfobacterota;c__Syntrophobacteria;o__BM002;f__BM002;g__BM002;s__	3869539
KJ6_metabat2.15	93.1	0	0	anoxic	d__Bacteria;p__Planctomycetota;c__JACQVX01;o__;f__;g__;s__	4135978
KOR52_maxbin.001	85.11	1.94	40	oxic	d__Bacteria;p__Proteobacteria;c__Gammaproteobacteria;o__SZUA-229;f__SZUA-229;g__JABDQW01;s__	4645981
KOR52_maxbin.002	97.47	0.94	25	oxic	d__Bacteria;p__Proteobacteria;c__Gammaproteobacteria;o__GCA-001735895;f__GCA-001735895;g__GCA-001735895;s__	4009257
KOR52_maxbin.004	91.57	2.9	37.5	oxic	d__Bacteria;p__Proteobacteria;c__Gammaproteobacteria;o__SZUA-229;f__SZUA-229;g__JABDQW01;s__	4151145
KOR52_maxbin.011	77.59	1.84	15.38	oxic	d__Bacteria;p__Desulfobacterota;c__Desulfobulbia;o__Desulfobulbales;f__Desulfocapsaceae;g__JABDQA01;s__JABDQA01 sp905479735	3741082
KOR52_maxbin.020	76.11	1.83	66.67	oxic	d__Bacteria;p__Bacteroidota;c__Bacteroidia;o__Cytophagales;f__Cyclobacteriaceae;g__JAGTVG01;s__	4910242
KOR52_maxbin.027	75.69	4.12	18.18	oxic	d__Bacteria;p__Proteobacteria;c__Gammaproteobacteria;o__Chromatiales;f__Sedimenticolaceae;g__41T-STBD-0c-01a;s__	3542990
KOR52_maxbin.116	77.42	2.36	10	oxic	d__Bacteria;p__Proteobacteria;c__Gammaproteobacteria;o__Pseudomonadales;f__HTCC2089;g__UBA4421;s__	3768891
KOR52_metabat2.201	78.48	6.88	3.23	oxic	d__Bacteria;p__Proteobacteria;c__Gammaproteobacteria;o__Woeseiales;f__Woeseiaceae;g__;s__	5317827
KOR58_maxbin.006	75.68	2.64	21.43	oxic	d__Bacteria;p__Proteobacteria;c__Gammaproteobacteria;o__Woeseiales;f__Woeseiaceae;g__JAACFE01;s__JAACFE01 sp009937505	2774360
KOR58_maxbin.010	87.4	4.51	16.67	oxic	d__Archaea;p__Thermoproteota;c__Nitrososphaeria;o__Nitrososphaerales;f__Nitrosopumilaceae;g__Nitrosopumilus;s__	1442308
KOR58_maxbin.012	98.88	1.97	0	oxic	d__Bacteria;p__Proteobacteria;c__Gammaproteobacteria;o__GCA-001735895;f__GCA-001735895;g__GCA-001735895;s__GCA-001735895 sp009937625	3860378
KOR58_maxbin.016	80.77	1.02	50	oxic	d__Bacteria;p__Desulfobacterota;c__Syntrophobacteria;o__BM002;f__BM002;g__BM002;s__	4511955
KOR58_maxbin.017	91.96	1.64	75	oxic	d__Bacteria;p__Desulfobacterota;c__Desulfuromonadia;o__Desulfuromonadales;f__BM103;g__M0040;s__	3602436
KOR58_metabat2.14	86.96	2.24	22.22	oxic	d__Bacteria;p__Proteobacteria;c__Alphaproteobacteria;o__Rhodobacterales;f__Rhodobacteraceae;g__Roseobacter;s__	2950138
LOKART30_maxbin.038	77.72	0	0	anoxic	d__Bacteria;p__Patescibacteria;c__Paceibacteria;o__Paceibacterales;f__RBG-13-36-15;g__RBG-13-36-15;s__RBG-13-36-15 sp011050465	754296
LOKART30_maxbin.040	84.87	0	0	anoxic	d__Bacteria;p__Proteobacteria;c__Gammaproteobacteria;o__Acidiferrobacterales;f__SZUA-150;g__;s__	3342200
LOKART30_maxbin.045	75.72	2.47	11.11	anoxic	d__Bacteria;p__Planctomycetota;c__Phycisphaerae;o__Sedimentisphaerales;f__Anaerohalosphaeraceae;g__B28-G16;s__	3980476
LOKART30_maxbin.061	76.72	0.86	100	anoxic	d__Bacteria;p__Dependentiae;c__Babeliae;o__Babeliales;f__Vermiphilaceae;g__;s__	1034083
LOKART30_maxbin.065	78	6.76	7.14	anoxic	d__Bacteria;p__Myxococcota_A;c__UBA9160;o__UBA9160;f__SMWR01;g__;s__	3760070
LOKART30_maxbin.066	75.8	6.9	100	anoxic	d__Bacteria;p__Chloroflexota;c__Dehalococcoidia;o__SM23-28-2;f__RBG-16-64-32;g__RBG-16-64-32;s__	3316999
LOKART30_maxbin.069	90.52	6.9	0	anoxic	d__Bacteria;p__Spirochaetota;c__B62-G9;o__B62-G9;f__B62-G9;g__DRHN01;s__DRHN01 sp011049595	3873315
LOKART30_maxbin.072	75	0	0	anoxic	d__Bacteria;p__Planctomycetota;c__Phycisphaerae;o__SM23-33;f__SM23-33;g__;s__	3885644
LOKART30_maxbin.077	75	0	0	anoxic	d__Bacteria;p__Actinobacteriota;c__Acidimicrobiia;o__UBA2766;f__;g__;s__	3105032
LOKART30_maxbin.079	84.44	2.19	40	anoxic	d__Bacteria;p__Desulfobacterota;c__Desulfobacteria;o__Desulfobacterales;f__UBA2156;g__UBA2156;s__UBA2156 sp011049715	3991203
LOKART30_maxbin.081	90.44	0.16	100	anoxic	d__Bacteria;p__BMS3Abin14;c__BMS3Abin14;o__BMS3Abin14;f__JAFGWO01;g__;s__	4673923
LOKART30_maxbin.083	84.48	0	0	anoxic	d__Bacteria;p__AABM5-125-24;c__BMS3BBIN04;o__BMS3BBIN04;f__BMS3BBIN04;g__;s__	2881276
LOKART30_maxbin.084	98.28	0	0	anoxic	d__Bacteria;p__Abyssubacteria;c__SURF-5;o__;f__;g__;s__	4088543
LOKART30_maxbin.085	82.76	0	0	anoxic	d__Bacteria;p__Nitrospinota;c__UBA7883;o__JACRGQ01;f__;g__;s__	2705458
LOKART30_maxbin.087	78.68	1.95	0	anoxic	d__Bacteria;p__Bacteroidota;c__Bacteroidia;o__Bacteroidales;f__SM23-62;g__SM23-62;s__SM23-62 sp011053095	5223092
LOKART30_maxbin.092	79.62	0.16	0	anoxic	d__Bacteria;p__Gemmatimonadota;c__Glassbacteria;o__GWA2-58-10;f__;g__;s__	4208651
LOKART30_maxbin.097	81.03	0	0	anoxic	d__Bacteria;p__Planctomycetota;c__Phycisphaerae;o__Sedimentisphaerales;f__Anaerohalosphaeraceae;g__;s__	3589593
LOKART30_maxbin.099	75.71	3.61	42.86	anoxic	d__Bacteria;p__Planctomycetota;c__Planctomycetia;o__Pirellulales;f__Thermoguttaceae;g__;s__	6378287
LOKART30_maxbin.107	91.9	0	0	anoxic	d__Bacteria;p__Myxococcota;c__Polyangia;o__JAAYKL01;f__;g__;s__	6401375
LOKART30_maxbin.109	94.36	2.31	0	anoxic	d__Bacteria;p__Bacteroidota;c__Bacteroidia;o__Bacteroidales;f__GCA-2748055;g__GCA-2748055;s__	6184559
LOKART30_maxbin.114	93.1	3.45	0	anoxic	d__Bacteria;p__Hydrogenedentota;c__Hydrogenedentia;o__Hydrogenedentiales;f__SLHB01;g__;s__	9561367
LOKART30_maxbin.122	88.84	0	0	anoxic	d__Bacteria;p__Actinobacteriota;c__Thermoleophilia;o__Solirubrobacterales;f__;g__;s__	2155965
LOKART30_maxbin.146	80.64	11.21	77.78	anoxic	d__Bacteria;p__Actinobacteriota;c__;o__;f__;g__;s__	1754404
LOKART30_maxbin.153	89.5	0.16	0	anoxic	d__Bacteria;p__Actinobacteriota;c__Aquicultoria;o__;f__;g__;s__	1628680
LOKART30_maxbin.158	77.19	3.45	0	anoxic	d__Bacteria;p__Planctomycetota;c__Planctomycetia;o__Pirellulales;f__Thermoguttaceae;g__JAFGRD01;s__	7970357
LOKART30_maxbin.175	84.5	3.76	40	anoxic	d__Bacteria;p__Planctomycetota;c__Planctomycetia;o__Pirellulales;f__PALSA-1355;g__;s__	6660037
LOKART30_maxbin.177	89.78	2.2	0	anoxic	d__Bacteria;p__Desulfobacterota;c__Desulfobacteria;o__Desulfobacterales;f__UBA2156;g__;s__	5782413
LOKART30_maxbin.190	75.72	8.78	20	anoxic	d__Bacteria;p__Actinobacteriota;c__Acidimicrobiia;o__UBA5794;f__UBA5794;g__;s__	4580862
LOKART30_metabat2.139	78.97	0.77	50	anoxic	d__Bacteria;p__Bacteroidota;c__Bacteroidia;o__Cytophagales;f__Cyclobacteriaceae;g__SZUA-230;s__	4499975
LOKART60_maxbin.005	83.23	3.91	16.67	anoxic	d__Bacteria;p__Chlamydiota;c__Chlamydiia;o__Chlamydiales;f__SM23-39;g__JAAKFX01;s__JAAKFX01 sp011064875	1779049
LOKART60_maxbin.008	80.88	0.16	100	anoxic	d__Bacteria;p__Chloroflexota;c__Dehalococcoidia;o__Dehalococcoidales;f__W498;g__;s__	1270050
LOKART60_maxbin.012	86.26	2.73	0	anoxic	d__Bacteria;p__Planctomycetota;c__Phycisphaerae;o__Sedimentisphaerales;f__SG8-4;g__CS2-K091;s__	4400612
LOKART60_maxbin.018	86.91	0	0	anoxic	d__Bacteria;p__Chloroflexota;c__Dehalococcoidia;o__Dehalococcoidales;f__RBG-16-60-22;g__E44-bin89;s__E44-bin89 sp004375725	1907575
LOKART60_maxbin.019	86.21	0	0	anoxic	d__Bacteria;p__Zixibacteria;c__MSB-5A5;o__GN15;f__FEB-12;g__;s__	3147407
LOKART60_maxbin.022	77.34	1.77	11.11	anoxic	d__Bacteria;p__Chlamydiota;c__Chlamydiia;o__Chlamydiales;f__SM23-39;g__JAAKFX01;s__JAAKFX01 sp011064905	1691012
LOKART60_maxbin.025	81.34	1.6	57.14	anoxic	d__Bacteria;p__Desulfobacterota;c__DSM-4660;o__Desulfatiglandales;f__B25-G16;g__B33-G16;s__	3458923
LOKART60_maxbin.026	80.83	1.6	40	anoxic	d__Bacteria;p__Desulfobacterota;c__Desulfobacteria;o__C00003060;f__C00003060;g__;s__	4507673
LOKART60_maxbin.034	77.59	0.86	0	anoxic	d__Bacteria;p__Chloroflexota;c__Anaerolineae;o__VGOG01;f__VGOG01;g__VGOG01;s__	5264968
LOKART60_maxbin.042	77.95	5.67	33.33	anoxic	d__Bacteria;p__Atribacterota;c__JS1;o__SB-45;f__34-128;g__;s__	3456445
LOKART60_maxbin.043	82.55	4.7	25	anoxic	d__Bacteria;p__Chloroflexota;c__Anaerolineae;o__Anaerolineales;f__E44-bin32;g__E44-bin32;s__	4901052
LOKART60_maxbin.045	96.64	0.08	100	anoxic	d__Bacteria;p__Proteobacteria;c__Gammaproteobacteria;o__Acidiferrobacterales;f__SZUA-150;g__;s__	3542036
LOKART60_maxbin.049	84.64	3.45	0	anoxic	d__Bacteria;p__Actinobacteriota;c__Humimicrobiia;o__Humimicrobiales;f__Humimicrobiaceae;g__M55B120;s__	2561181
LOKART60_maxbin.052	90.41	0.86	0	anoxic	d__Bacteria;p__Desulfobacterota;c__Desulfobacteria;o__C00003060;f__C00003060;g__C00003060;s__	4748773
LOKART60_maxbin.054	94.83	0.16	0	anoxic	d__Bacteria;p__Chlamydiota;c__Chlamydiia;o__Chlamydiales;f__Rhabdochlamydiaceae;g__JAAKFS01;s__JAAKFS01 sp011064965	1566680
LOKART60_maxbin.062	98.28	0	0	anoxic	d__Bacteria;p__Armatimonadota;c__UBA5377;o__UBA5377;f__JAAYIR01;g__;s__	2768301
LOKART60_maxbin.064	91.38	1.02	100	anoxic	d__Bacteria;p__Bacteroidota;c__Bacteroidia;o__Bacteroidales;f__VadinHA17;g__JADFUQ01;s__	3789342
LOKART60_maxbin.066	84.15	0.16	0	anoxic	d__Bacteria;p__Planctomycetota;c__Phycisphaerae;o__UBA1845;f__UBA1845;g__;s__	8379063
LOKART60_maxbin.071	91.03	0	0	anoxic	d__Bacteria;p__Omnitrophota;c__Koll11;o__B26-G9;f__B26-G9;g__;s__	2229970
LOKART60_maxbin.080	93.1	1.72	0	anoxic	d__Bacteria;p__Zixibacteria;c__MSB-5A5;o__UBA10806;f__UBA10806;g__;s__	3126516
LOKART60_maxbin.140	78.22	0.16	0	anoxic	d__Bacteria;p__Planctomycetota;c__DG-23;o__;f__;g__;s__	3217535
LOKART60_metabat2.178	77.45	0	0	anoxic	d__Bacteria;p__BMS3Abin14;c__BMS3Abin14;o__BMS3Abin14;f__BMS3Abin14;g__SZUA-178;s__	1900203
LOKART62_maxbin.021	88.66	0	0	anoxic	d__Bacteria;p__Proteobacteria;c__Gammaproteobacteria;o__Acidiferrobacterales;f__SZUA-150;g__;s__	2101696
LOKART62_maxbin.022	75.86	0	0	anoxic	d__Bacteria;p__RBG-13-66-14;c__RBG-13-66-14;o__RBG-13-66-14;f__RBG-13-66-14;g__RBG-13-66-14;s__	3299939
LOKART62_maxbin.027	78.45	1.72	100	anoxic	d__Bacteria;p__Armatimonadota;c__CAIYQO01;o__WVXJ01;f__DTIZ01;g__;s__	2556644
LOKART62_maxbin.041	95.69	0	0	anoxic	d__Bacteria;p__RBG-13-66-14;c__B26-G2;o__WVWN01;f__WVWN01;g__WVWN01;s__	2740267
LOKART62_maxbin.042	77.04	3.19	40	anoxic	d__Bacteria;p__Planctomycetota;c__Planctomycetia;o__Pirellulales;f__Thermoguttaceae;g__;s__	5533396
LOKART62_maxbin.047	94.67	1.6	33.33	anoxic	d__Bacteria;p__Desulfobacterota;c__Desulfobacteria;o__Desulfobacterales;f__UBA11574;g__;s__	4267693
LOKART62_maxbin.048	89.66	0.16	0	anoxic	d__Bacteria;p__BMS3Abin14;c__BMS3Abin14;o__BMS3Abin14;f__JAFGWO01;g__;s__	2840827
LOKART62_maxbin.053	93.97	0	0	anoxic	d__Bacteria;p__Chlamydiota;c__Chlamydiia;o__Chlamydiales;f__Rhabdochlamydiaceae;g__SZUA-160;s__SZUA-160 sp011065225	1749583
LOKART62_maxbin.059	82.17	0.46	100	anoxic	d__Bacteria;p__Desulfobacterota;c__Desulfobacteria;o__C00003060;f__C00003060;g__;s__	2909611
LOKART62_maxbin.065	86.21	0	0	anoxic	d__Bacteria;p__Actinobacteriota;c__;o__;f__;g__;s__	2887676
LOKART62_maxbin.070	96.55	0.16	100	anoxic	d__Bacteria;p__Armatimonadota;c__UBA5377;o__UBA5377;f__JAAYIR01;g__;s__	2546856
LOKART62_maxbin.073	79.62	4.86	11.29	anoxic	d__Bacteria;p__Aerophobota;c__Aerophobia;o__Aerophobales;f__AE-B3A;g__SOJT01;s__	1519874
LOKART62_maxbin.077	91.38	0	0	anoxic	d__Bacteria;p__Chloroflexota;c__Anaerolineae;o__Anaerolineales;f__E44-bin32;g__E44-bin32;s__	4764512
LOKART62_maxbin.088	90.05	0.16	100	anoxic	d__Bacteria;p__Chloroflexota;c__Anaerolineae;o__Anaerolineales;f__E44-bin32;g__;s__	4403005
LOKART62_maxbin.095	79.41	1.96	70.59	anoxic	d__Bacteria;p__Proteobacteria;c__Alphaproteobacteria;o__Rhizobiales;f__Hyphomicrobiaceae;g__Hyphomicrobium_A;s__	3133980
LOKART62_maxbin.108	82.6	0	0	anoxic	d__Bacteria;p__Acidobacteriota;c__Aminicenantia;o__Aminicenantales;f__Aminicenantaceae;g__;s__	3148096
LOKART62_maxbin.111	85.34	0.16	100	anoxic	d__Bacteria;p__Chloroflexota;c__Dehalococcoidia;o__SM23-28-2;f__RBG-16-64-32;g__CF-162;s__	2826089
LOKART62_maxbin.119	98.28	0	0	anoxic	d__Bacteria;p__Krumholzibacteriota;c__Krumholzibacteria;o__Krumholzibacteriales;f__Krumholzibacteriaceae;g__;s__	3212099
LOKART62_maxbin.134	96.55	0.34	100	anoxic	d__Bacteria;p__Zixibacteria;c__MSB-5A5;o__DSPP01;f__;g__;s__	3976701
LOKART62_maxbin.136	87.3	0	0	anoxic	d__Bacteria;p__Actinobacteriota;c__Humimicrobiia;o__Humimicrobiales;f__Humimicrobiaceae;g__;s__	2048619
LOKART62_maxbin.143	85.34	0	0	anoxic	d__Bacteria;p__Dependentiae;c__Babeliae;o__Babeliales;f__CAIQNR01;g__;s__	1547153
LOKART62_maxbin.156	90.52	0	0	anoxic	d__Bacteria;p__Fermentibacterota;c__Fermentibacteria;o__Fermentibacterales;f__Fermentibacteraceae;g__;s__	2472713
LOKART62_maxbin.158	87.15	5.17	0	anoxic	d__Bacteria;p__Chlamydiota;c__Chlamydiia;o__Chlamydiales;f__Rhabdochlamydiaceae;g__SZUA-160;s__SZUA-160 sp011065235	2362198
LOKART62_maxbin.164	80.23	3.74	7.14	anoxic	d__Archaea;p__Thermoproteota;c__Bathyarchaeia;o__TCS64;f__TCS64;g__RBG-16-57-9;s__	4285028
LOKART62_maxbin.166	78.6	1.04	66.67	anoxic	d__Bacteria;p__Proteobacteria;c__Alphaproteobacteria;o__Rhizobiales;f__Methyloligellaceae;g__;s__	1832262
LOKART62_maxbin.188	91.38	0	0	anoxic	d__Bacteria;p__Acidobacteriota;c__Vicinamibacteria;o__Bin61;f__;g__;s__	7219329
LOKART62_maxbin.191	83.31	6.9	0	anoxic	d__Bacteria;p__Planctomycetota;c__Phycisphaerae;o__SM23-33;f__SM23-33;g__;s__	4330404
LOKART62_maxbin.222	76.65	1.57	18.75	anoxic	d__Bacteria;p__Actinobacteriota;c__Acidimicrobiia;o__UBA5794;f__ZC4RG35;g__SZUA-217;s__	5469025
LOKART62_maxbin.226	76.54	8.7	8.96	anoxic	d__Bacteria;p__Proteobacteria;c__Alphaproteobacteria;o__Rhizobiales;f__Methyloligellaceae;g__Methyloceanibacter;s__	2490431
LOKART62_maxbin.231	86.1	1.72	33.33	anoxic	d__Bacteria;p__Zixibacteria;c__MSB-5A5;o__UBA10806;f__UBA10806;g__;s__	3463380
LOKART62_metabat2.230	82.76	0	0	anoxic	d__Bacteria;p__Dependentiae;c__Babeliae;o__Babeliales;f__Vermiphilaceae;g__;s__	1014079
LOKART62_metabat2.64	75.5	3.27	0	anoxic	d__Bacteria;p__Chloroflexota;c__Dehalococcoidia;o__Dehalococcoidales;f__JAHJRU01;g__;s__	1049035
LOKART95_maxbin.015	86.02	1.34	0	anoxic	d__Bacteria;p__Chloroflexota;c__Dehalococcoidia;o__Dehalococcoidales;f__UBA5760;g__UBA5760;s__	1519012
LOKART95_maxbin.017	81.9	0.86	0	anoxic	d__Bacteria;p__Patescibacteria;c__GCA-2792135;o__;f__;g__;s__	1002111
LOKART95_maxbin.019	80.39	0.27	100	anoxic	d__Bacteria;p__Desulfobacterota;c__DSM-4660;o__Desulfatiglandales;f__B25-G16;g__B33-G16;s__	2456729
LOKART95_maxbin.030	89.5	3.45	0	anoxic	d__Bacteria;p__Patescibacteria;c__Kazan-3B-28;o__Kazan-3B-28;f__UBA10110;g__;s__	2649530
LOKART95_maxbin.039	87.57	2.4	0	anoxic	d__Bacteria;p__Desulfobacterota;c__DSM-4660;o__Desulfatiglandales;f__B25-G16;g__B33-G16;s__	2699379
LOKART95_maxbin.042	82.76	0	0	anoxic	d__Bacteria;p__Acidobacteriota;c__Thermoanaerobaculia;o__Thermoanaerobaculales;f__FEB-10;g__JACXWA01;s__	5285089
LOKART95_maxbin.043	85.19	0.16	100	anoxic	d__Bacteria;p__Chloroflexota;c__Dehalococcoidia;o__Dehalococcoidales;f__E44-bin46;g__E44-bin46;s__	1321240
LOKART95_maxbin.047	92.93	0	0	anoxic	d__Bacteria;p__Actinobacteriota;c__Humimicrobiia;o__Humimicrobiales;f__Humimicrobiaceae;g__M55B120;s__	1989425
LOKART95_maxbin.054	93.45	0	0	anoxic	d__Bacteria;p__Gemmatimonadota;c__Gemmatimonadetes;o__Longimicrobiales;f__UBA6960;g__;s__	3812990
LOKART95_maxbin.057	78.13	0.16	0	anoxic	d__Bacteria;p__Dependentiae;c__Babeliae;o__Babeliales;f__Vermiphilaceae;g__;s__	1230832
LOKART95_maxbin.059	87.93	2.23	66.67	anoxic	d__Bacteria;p__BMS3Abin14;c__BMS3Abin14;o__BMS3Abin14;f__;g__;s__	4042783
LOKART95_maxbin.061	85.91	3.2	14.29	anoxic	d__Bacteria;p__Desulfobacterota;c__Desulfobacteria;o__C00003060;f__C00003060;g__;s__	4942932
LOKART95_maxbin.080	79.52	2.8	25	anoxic	d__Archaea;p__Asgardarchaeota;c__Thorarchaeia;o__Thorarchaeales;f__Thorarchaeaceae;g__MP8T-1;s__	4505973
LOKART95_maxbin.092	76.53	1.29	100	anoxic	d__Bacteria;p__Proteobacteria;c__Alphaproteobacteria;o__Rhizobiales;f__Hyphomicrobiaceae;g__Hyphomicrobium_A;s__	3461162
LOKART95_maxbin.126	84.01	2.04	33.33	anoxic	d__Bacteria;p__UBP14;c__;o__;f__;g__;s__	4408114
LOKART95_maxbin.129	84.69	0	0	anoxic	d__Bacteria;p__4484-113;c__;o__;f__;g__;s__	4875905
LOKART95_metabat2.154	85.34	6.9	0	anoxic	d__Bacteria;p__Planctomycetota;c__Phycisphaerae;o__SM23-33;f__SM23-33;g__;s__	5625121
LOKART95_metabat2.169	87.77	0	0	anoxic	d__Bacteria;p__Patescibacteria;c__UBA1384;o__XYA2-FULL-43-10;f__XYA2-FULL-43-10;g__;s__	769701
MARPAC23_maxbin.015	92.24	5.71	52.63	oxic	d__Bacteria;p__Proteobacteria;c__Gammaproteobacteria;o__GCA-001735895;f__GCA-001735895;g__GCA-001735895;s__	3254836
MARPAC23_maxbin.026	86.99	7.24	71.43	oxic	d__Bacteria;p__Acidobacteriota;c__Vicinamibacteria;o__Vicinamibacterales;f__UBA8438;g__NP936;s__	5790510
MARPAC23_maxbin.030	84.03	0	0	oxic	d__Bacteria;p__Proteobacteria;c__Gammaproteobacteria;o__UBA6522;f__UBA6522;g__SMWC01;s__	4021190
MARPAC23_maxbin.032	93.1	3.76	40	oxic	d__Bacteria;p__Acidobacteriota;c__UBA6911;o__RPQK01;f__;g__;s__	4514714
MARPAC23_metabat2.46	77.6	1.69	33.33	oxic	d__Bacteria;p__Proteobacteria;c__Gammaproteobacteria;o__UBA6522;f__UBA6522;g__SMWC01;s__SMWC01 sp004357505	1893830
MARPAC23_metabat2.56	84.46	0.19	0	oxic	d__Bacteria;p__Proteobacteria;c__Gammaproteobacteria;o__Pseudomonadales;f__HTCC2089;g__SMWK01;s__SMWK01 sp004356895	3425106
SMMPAC33_maxbin.009	75.67	5.33	31.25	anoxic	d__Archaea;p__Halobacteriota;c__Methanosarcinia;o__Methanosarcinales;f__Methanocomedenaceae;g__Methanocomedens;s__	2141269
SMMPAC33_maxbin.028	85.29	2.46	33.33	anoxic	d__Bacteria;p__Desulfobacterota;c__Desulfobacteria;o__C00003060;f__C00003060;g__S7086C20;s__S7086C20 sp001751075	2416761
SMMPAC33_maxbin.031	90.97	1.51	0	anoxic	d__Archaea;p__Asgardarchaeota;c__Heimdallarchaeia;o__JABLTI01;f__JABLTI01;g__JABLTI01;s__	3893685
SMMPAC33_maxbin.049	78.45	1.72	100	anoxic	d__Bacteria;p__Spirochaetota;c__Spirochaetia;o__DSM-27196;f__SLST01;g__JAHOYX01;s__	6199723
SMMPAC33_maxbin.077	88.79	1.39	100	anoxic	d__Bacteria;p__Acidobacteriota;c__Aminicenantia;o__Aminicenantales;f__Aminicenantaceae;g__;s__	3626764
SMMPAC33_maxbin.131	96.55	0.16	0	anoxic	d__Bacteria;p__Planctomycetota;c__;o__;f__;g__;s__	4091886
SMMPAC33_metabat2.104	77.81	0	0	anoxic	d__Archaea;p__Asgardarchaeota;c__Heimdallarchaeia;o__JABLTI01;f__JABLTI01;g__JABLTI01;s__	3329364
SMMPAC33_metabat2.15	75.94	0	0	anoxic	d__Bacteria;p__Desulfobacterota;c__DSM-4660;o__Desulfatiglandales;f__Desulfatiglandaceae;g__;s__	3060546
SMMPAC33_metabat2.190	87.46	0	0	anoxic	d__Bacteria;p__QNDG01;c__QNDG01;o__QNDG01;f__DSAB01;g__;s__	4550511
SMMPAC33_metabat2.56	85.75	1.54	50	anoxic	d__Bacteria;p__Proteobacteria;c__Alphaproteobacteria;o__Rhizobiales;f__Methyloligellaceae;g__Methyloceanibacter;s__	2087671
SMMPAC46_maxbin.019	77.59	3.76	20	anoxic	d__Bacteria;p__WOR-3;c__WOR-3;o__SM23-42;f__SM23-42;g__SOIY01;s__	4886356
SMMPAC46_maxbin.024	85.12	1.97	9.52	anoxic	d__Archaea;p__Halobacteriota;c__Methanosarcinia;o__Methanosarcinales;f__Methanocomedenaceae;g__Methanomarinus;s__Methanomarinus sp002926195	4038498
SMMPAC46_maxbin.041	79.31	0	0	anoxic	d__Bacteria;p__Chloroflexota;c__Anaerolineae;o__Promineofilales;f__UBA4811;g__GLR113;s__GLR113 sp013139935	3733277
SMMPAC46_maxbin.052	90.32	9.12	11.43	anoxic	d__Bacteria;p__Proteobacteria;c__Gammaproteobacteria;o__SZUA-229;f__SZUA-229;g__JABDQW01;s__	4097337
SMMPAC46_maxbin.061	79.21	0.16	0	anoxic	d__Bacteria;p__RBG-13-66-14;c__B26-G2;o__WVWN01;f__WVWN01;g__WVWN01;s__	2105596

## Sheet: Table 5 - EcCAZyme Modules MAG
CAZyme Module	ART45_maxbin.004	ART45_maxbin.008	ART45_maxbin.009	ART45_maxbin.010	ART45_maxbin.050	ART45_metabat2.83	ART46_maxbin.016	ART46_maxbin.023	ART46_maxbin.025	ART46_maxbin.029	ART46_maxbin.038	ART46_maxbin.044	ART46_maxbin.050	ART46_maxbin.051	ART46_maxbin.055	ART46_maxbin.071	ART46_maxbin.076	ART46_metabat2.52	ART47_maxbin.011	ART47_maxbin.012	ART47_maxbin.017	ART47_maxbin.029	ART47_maxbin.033	ART47_maxbin.046	ART47_maxbin.052	ART47_maxbin.062	ART47_metabat2.6	ART47_metabat2.85	ART48_maxbin.021	ART48_maxbin.026	ART49_maxbin.008	ART49_maxbin.019	ART50_maxbin.006	ART50_maxbin.015	ART50_maxbin.018	ART50_maxbin.109	ART50_metabat2.39	CIGOMA4_maxbin.004	CIGOMA4_maxbin.009	CIGOMD18_maxbin.001	CIGOMD18_maxbin.003	CIGOMD18_maxbin.031	DELGOM54_maxbin.001	DELGOM57_maxbin.001	DELGOM57_maxbin.002	DELGOM57_maxbin.003	DELGOM59_maxbin.007	DSANT06_maxbin.002	DSANT06_maxbin.003
AA1	0	0	0	0	0	0	0	0	0	0	0	0	0	0	0	0	0	0	0	0	0	0	0	0	0	0	0	0	0	0	0	0	0	0	0	0	0	0	0	0	0	0	0	0	0	0	0	0	0
AA3_2	0	0	0	0	0	0	0	0	0	0	0	0	0	0	0	0	0	0	0	0	0	0	0	0	0	0	0	0	0	0	0	0	0	0	0	0	0	0	0	0	0	0	0	0	0	0	0	0	0
AA7	0	0	0	0	0	0	0	0	0	0	0	0	0	0	0	0	0	0	0	0	0	0	0	0	0	0	0	0	0	0	0	1	0	0	0	0	0	0	0	0	0	0	0	0	0	0	0	0	0
CBM16	0	0	0	0	0	0	0	0	0	0	0	0	0	0	0	0	0	0	0	0	0	0	0	0	0	0	0	0	0	0	0	0	0	0	0	0	0	0	0	0	0	0	0	0	0	0	0	0	0
CBM2	0	0	0	0	0	0	0	0	0	0	0	0	0	0	0	0	0	0	0	0	0	0	0	0	0	0	0	0	0	0	0	0	0	0	0	0	0	0	0	0	0	0	0	0	0	0	0	0	0
CBM22	0	0	0	0	0	0	0	0	0	0	0	0	0	0	0	0	0	0	0	0	0	0	0	0	0	0	0	0	0	0	0	0	0	0	0	0	0	0	0	0	0	0	0	0	0	0	0	0	0
CBM23	0	0	0	0	0	0	0	0	0	0	0	0	0	0	0	0	0	0	0	0	0	0	0	0	0	0	0	0	0	0	0	0	0	0	0	0	0	0	0	0	0	0	0	0	0	0	0	0	0
CBM32	0	0	0	0	0	0	0	0	0	0	0	0	0	0	0	0	0	0	0	0	0	0	0	0	0	0	0	0	0	0	0	0	0	0	0	0	0	0	0	0	0	0	0	0	0	0	0	0	0
CBM35	0	0	0	0	0	0	0	0	0	0	0	0	0	0	0	0	0	0	0	0	0	0	0	0	0	0	0	0	0	0	0	0	0	0	0	0	0	0	0	0	0	0	0	0	0	0	0	0	0
CBM38	0	0	0	0	0	0	0	0	0	0	0	0	0	0	0	0	0	0	0	0	0	0	0	0	0	0	0	0	0	0	0	0	0	0	0	0	0	0	0	0	0	0	0	0	0	0	0	0	0
CBM4	0	0	0	0	0	0	0	0	0	0	0	0	0	0	0	0	0	0	0	0	0	0	0	0	0	0	0	0	0	0	0	0	0	0	0	0	0	0	0	0	0	0	0	0	0	0	0	0	0
CBM41	0	0	0	0	0	0	0	0	0	0	0	0	0	0	0	0	0	0	0	0	0	0	0	0	0	0	0	0	0	1	0	0	0	0	0	0	0	0	0	0	0	0	0	0	0	0	1	0	0
CBM47	0	0	0	0	0	0	0	0	0	0	0	0	0	0	0	0	0	0	0	0	0	0	0	0	0	0	0	0	0	0	0	0	0	0	0	0	0	0	0	0	0	0	0	0	0	0	0	0	0
CBM51	0	0	0	0	0	0	0	0	0	0	0	0	0	0	0	0	0	0	0	0	0	0	0	0	0	0	0	0	0	0	0	0	0	0	0	0	0	0	0	0	0	0	0	0	0	0	0	0	0
CBM54	0	0	0	0	0	0	0	0	0	0	0	0	0	0	0	0	0	0	0	0	0	0	0	0	0	0	0	0	0	0	0	0	0	0	0	0	0	0	0	0	0	0	0	0	0	0	0	0	0
CBM57	0	0	0	0	0	0	0	0	0	0	0	0	0	0	0	0	0	0	0	0	0	0	0	0	0	0	0	0	0	0	0	0	0	0	0	0	0	0	0	0	0	0	0	0	0	0	0	0	0
CBM6	0	0	0	0	0	0	0	0	0	0	0	0	0	0	0	0	0	0	0	0	0	0	0	0	0	0	0	0	0	4	0	0	0	0	0	0	0	0	0	0	0	0	0	0	0	0	0	0	0
CBM67	0	0	0	0	0	0	0	0	0	0	0	0	0	0	0	0	0	0	0	0	0	0	0	0	0	0	0	0	0	0	0	0	0	0	0	0	0	0	0	0	0	0	0	0	0	0	0	0	0
CBM74	0	0	0	0	0	0	0	0	0	0	0	0	0	0	0	0	0	0	0	0	0	0	0	0	0	0	0	0	0	0	0	0	0	0	0	0	0	0	0	0	0	0	0	0	0	0	0	0	0
CBM8	0	0	0	0	0	0	0	0	0	0	0	0	0	0	0	0	0	0	0	0	0	0	0	0	0	0	0	0	0	0	0	0	0	0	0	0	0	0	0	0	0	0	0	0	0	0	0	0	0
CBM82	0	0	0	0	0	0	0	0	0	0	0	0	0	0	0	0	0	0	0	0	0	0	0	0	0	0	0	0	0	0	0	0	0	0	0	0	0	0	0	0	0	0	0	0	0	0	0	0	0
CBM83	0	0	0	0	0	0	0	0	0	0	0	0	0	0	0	0	0	0	0	0	0	0	0	0	0	0	0	0	0	0	0	0	0	0	0	0	0	0	0	0	0	0	0	0	0	0	0	0	0
CBM85	0	0	0	0	0	0	0	0	0	0	0	0	0	0	0	0	0	0	0	0	0	0	0	0	0	0	0	0	0	0	0	0	0	0	0	0	0	0	0	0	0	0	0	0	0	0	0	0	0
CBM86	0	0	0	0	0	0	0	0	0	0	0	0	0	0	0	0	0	0	0	0	0	0	0	0	0	0	0	0	0	0	0	0	0	0	0	0	0	0	0	0	0	0	0	0	0	0	0	0	0
CBM9	0	0	0	0	0	0	0	0	0	0	0	0	0	0	0	0	0	0	0	0	0	0	0	0	0	0	0	0	0	0	0	0	0	0	0	0	0	0	0	0	0	0	0	0	0	0	0	2	0
CE1	0	0	0	0	0	0	0	0	0	0	0	0	0	0	0	0	0	0	0	0	0	0	0	0	0	0	0	0	0	0	0	0	0	0	0	0	0	0	0	0	0	0	0	0	0	0	0	1	0
CE11	0	0	0	0	0	0	0	0	0	0	0	0	0	0	0	0	0	0	0	0	0	0	0	0	0	0	0	0	0	0	0	0	0	0	0	0	0	0	0	0	0	0	0	0	0	0	0	0	0
CE12	0	0	0	0	0	0	0	0	0	0	0	0	0	0	0	0	0	0	0	0	0	0	0	0	0	0	0	0	0	0	0	0	0	0	0	0	0	0	0	0	0	0	0	0	0	0	0	0	0
CE14	0	0	0	0	0	0	0	0	0	0	0	0	0	0	0	0	0	0	0	0	0	0	0	0	0	0	0	0	0	0	0	0	0	0	0	0	0	0	0	0	0	0	0	0	0	0	0	0	0
CE15	0	0	0	0	0	0	0	0	0	0	0	0	0	0	0	0	0	0	0	0	0	0	0	0	0	0	0	0	0	0	0	0	0	0	0	0	0	0	0	0	0	0	0	0	0	0	0	0	0
CE17	0	0	0	0	0	0	0	0	0	0	0	0	0	0	0	0	0	0	0	0	0	0	0	0	0	0	0	0	0	0	0	0	0	0	0	0	0	0	0	0	0	0	0	0	0	0	0	0	0
CE19	0	0	0	0	0	0	0	0	0	0	0	0	0	0	0	0	0	0	0	0	0	0	0	0	0	0	0	0	0	0	0	0	0	0	0	0	0	0	0	0	0	0	0	0	0	0	0	0	0
CE2	0	0	0	0	0	0	0	0	0	0	0	0	0	0	0	0	0	0	0	0	0	0	0	0	0	0	0	0	0	0	0	0	0	0	0	0	0	0	0	0	0	0	0	0	0	0	0	0	0
CE3	0	0	0	0	0	0	0	0	0	0	0	0	0	0	0	0	0	0	0	0	0	0	0	0	0	0	0	0	0	0	0	0	0	0	0	0	0	0	0	0	0	0	0	0	0	0	0	0	0
CE4	0	0	0	0	0	0	0	0	0	0	0	0	0	0	0	0	0	0	0	0	0	0	0	0	0	0	0	0	0	0	0	0	0	0	1	0	0	0	0	0	0	1	0	0	0	0	0	0	0
CE6	0	0	0	0	0	0	0	0	0	0	0	0	0	0	0	0	0	0	0	0	0	0	0	0	0	0	0	0	0	0	0	0	0	0	0	0	0	0	0	0	0	0	0	0	0	0	0	0	0
CE7	0	0	0	0	0	0	0	0	0	0	0	0	0	0	0	0	0	0	0	0	0	0	0	0	0	0	0	0	0	0	0	0	0	0	0	0	0	0	0	0	0	0	0	0	0	0	0	0	0
CE8	0	0	0	0	0	0	0	0	0	0	0	0	0	0	0	0	0	0	0	0	0	0	0	0	0	0	0	0	0	0	0	0	0	0	0	0	0	0	0	0	0	0	0	0	0	0	0	0	0
CE9	0	0	0	0	0	0	0	0	0	0	0	0	0	0	0	0	0	0	0	0	0	0	0	0	0	0	0	0	0	0	0	0	0	0	0	0	0	0	0	0	0	0	0	0	0	0	0	0	0
GH1	0	0	0	0	0	0	0	0	0	0	0	0	0	0	0	0	0	0	0	0	0	0	0	0	0	0	0	0	0	0	0	0	0	0	0	0	0	0	0	0	0	0	0	0	0	0	0	0	0
GH10	0	0	0	0	0	0	0	0	0	0	0	0	0	0	0	0	0	0	0	0	0	0	0	0	0	0	0	0	0	0	0	0	0	0	0	0	0	0	0	0	0	0	0	0	0	0	0	0	0
GH102	0	0	1	0	0	0	0	0	0	0	0	0	0	0	0	0	0	0	0	0	0	0	0	0	0	0	0	0	0	0	0	0	0	0	0	0	0	0	0	0	0	0	0	1	0	0	0	0	0
GH103	0	0	0	0	0	0	0	0	1	0	1	0	0	1	0	1	0	2	0	0	0	0	2	0	0	0	0	0	0	0	0	0	0	1	2	3	0	0	1	0	1	0	0	0	2	1	0	0	0
GH105	0	0	0	0	0	0	0	0	0	0	0	0	0	0	0	0	0	0	0	0	0	0	0	0	0	0	0	0	0	0	0	0	0	0	0	0	0	0	0	0	0	0	0	0	0	0	0	0	0
GH106	0	0	0	0	0	0	0	0	0	0	0	0	0	0	0	0	0	0	0	0	0	0	0	0	0	0	0	0	0	0	0	0	0	0	0	0	0	0	0	0	0	0	0	0	0	0	0	0	0
GH109	0	0	0	0	0	0	0	0	0	0	0	0	0	0	0	0	0	0	0	0	0	0	0	0	0	0	0	0	0	0	0	0	0	0	0	0	0	0	0	0	0	0	0	0	0	0	0	1	0
GH110	0	0	0	0	0	0	0	0	0	0	0	0	0	0	0	0	0	0	0	0	0	0	0	0	0	0	0	0	0	0	0	0	0	0	0	0	0	0	0	0	0	0	0	0	0	0	0	0	0
GH113	0	0	0	0	0	0	0	0	0	0	0	0	0	0	0	0	0	0	0	0	0	0	0	0	0	0	0	1	0	0	0	0	0	0	0	0	0	0	0	0	0	0	0	0	0	0	0	0	0
GH114	0	0	0	0	0	0	0	0	0	0	0	0	0	0	0	0	0	0	0	0	0	0	0	0	0	0	0	0	0	0	0	0	0	0	0	0	0	0	0	0	0	0	0	0	0	0	0	0	0
GH115	0	0	0	0	0	0	0	0	0	0	0	0	0	0	0	0	0	0	0	0	0	0	0	0	0	0	0	0	0	0	0	0	0	0	0	0	0	0	0	0	0	0	0	0	0	0	0	0	0
GH116	0	0	0	0	0	0	0	0	0	0	0	0	0	0	0	0	0	0	0	0	0	0	0	0	0	0	0	0	0	0	0	0	0	0	0	0	0	0	0	0	0	0	0	0	0	0	0	0	0
GH117	0	0	0	0	0	0	0	0	0	0	0	0	0	0	0	0	0	0	0	0	0	0	0	0	0	0	0	0	0	0	0	0	0	0	0	0	0	0	0	0	0	0	0	0	0	0	0	0	0
GH119	0	0	0	0	0	0	0	0	0	0	0	0	0	0	0	0	0	0	0	0	0	0	0	0	0	0	0	0	0	0	0	0	0	0	0	0	0	0	0	0	0	0	0	0	0	0	0	0	0
GH120	0	0	0	0	0	0	0	0	0	0	0	0	0	0	0	0	0	0	0	0	0	0	0	0	0	0	0	0	0	0	0	0	0	0	0	0	0	0	0	0	2	0	0	0	0	0	0	0	0
GH123	0	0	0	0	0	0	0	0	0	0	0	0	0	0	0	0	0	0	0	0	0	0	0	0	0	0	0	0	0	0	0	0	0	0	0	0	0	0	0	0	0	0	0	0	0	0	0	0	0
GH127	0	0	0	0	0	0	0	0	0	0	0	0	0	0	0	0	0	0	0	0	0	0	0	0	0	0	0	0	0	0	0	0	0	0	0	0	0	0	0	0	0	0	0	0	0	0	0	0	0
GH129	0	0	0	0	0	0	0	0	0	0	0	0	0	0	0	0	0	0	0	0	0	0	0	0	0	0	0	0	0	0	0	0	0	0	0	0	0	0	0	0	0	0	0	0	0	0	0	0	0
GH13	0	0	0	0	0	0	0	0	0	0	0	0	0	0	0	0	0	0	0	0	0	0	0	0	0	0	0	0	0	0	0	0	0	0	0	0	0	0	0	0	0	0	0	0	0	0	0	0	0
GH130	0	0	0	0	0	0	0	0	0	0	0	0	0	0	0	0	0	0	0	0	0	0	0	0	0	0	0	0	0	0	0	0	0	0	0	0	0	0	0	0	0	0	0	0	0	0	0	0	0
GH133	0	0	0	0	0	0	0	0	0	0	0	0	0	0	0	0	0	0	0	0	0	0	0	0	0	0	0	0	0	0	0	0	0	0	0	0	0	0	0	0	0	0	0	0	0	0	0	0	0
GH136	0	0	0	0	0	0	0	0	0	0	0	0	0	0	0	0	0	0	0	0	0	0	0	0	0	0	0	0	0	0	0	0	0	0	0	0	0	0	0	0	0	0	0	0	0	0	0	0	0
GH137	0	0	0	0	0	0	0	0	0	0	0	0	0	0	0	0	0	0	0	0	0	0	0	0	0	0	0	0	0	0	0	0	0	0	0	0	0	0	0	0	0	0	0	0	0	0	0	0	0
GH138	0	0	0	0	0	0	0	0	0	0	0	0	0	0	0	0	0	0	0	0	0	0	0	0	0	0	0	0	0	0	0	0	0	0	0	0	0	0	0	0	0	0	0	0	0	0	0	0	0
GH139	0	0	0	0	0	0	0	0	0	0	0	0	0	0	0	0	0	0	0	0	0	0	0	0	0	0	0	0	0	0	0	0	0	0	0	0	0	0	0	0	0	0	0	0	0	0	0	0	0
GH13_1	0	0	0	0	0	0	0	0	0	0	0	0	0	0	0	0	0	0	0	0	0	0	0	0	0	0	0	0	0	0	0	0	0	0	0	0	0	0	0	0	0	0	0	0	0	0	0	0	0
GH13_10	0	0	0	0	0	0	0	0	0	0	0	0	0	0	0	0	0	0	0	0	0	0	0	0	0	0	0	0	0	0	0	0	0	0	0	0	0	0	0	0	0	0	0	0	0	0	1	0	0
GH13_11	0	0	0	0	0	0	0	0	0	0	0	0	0	0	0	0	0	0	0	0	0	0	0	0	0	0	0	0	0	0	0	0	0	0	0	0	0	0	0	0	0	0	0	0	0	0	0	0	0
GH13_12	0	0	0	0	0	0	0	0	0	0	0	0	0	0	0	0	0	0	0	0	0	0	0	0	0	0	0	0	0	0	0	0	0	0	0	0	0	0	0	0	0	0	0	0	0	0	0	0	0
GH13_13	0	0	0	0	0	0	0	0	0	0	0	0	0	0	0	0	0	0	0	0	0	0	0	0	0	0	0	0	0	1	0	0	0	0	0	0	0	0	0	0	0	0	0	0	0	0	1	0	0
GH13_14	0	0	0	0	0	0	0	0	0	0	0	0	0	0	0	0	0	0	0	0	0	0	0	0	0	0	0	0	0	0	0	0	0	0	0	0	0	0	0	0	0	0	0	0	0	0	0	0	0
GH13_19	0	0	0	0	0	0	0	0	0	0	0	0	0	0	0	0	0	0	0	0	0	0	0	0	0	0	0	0	0	0	0	0	0	0	0	0	0	0	0	0	0	0	0	0	0	0	0	1	0
GH13_2	0	0	0	0	0	0	0	0	0	0	0	0	0	0	0	0	0	0	0	0	0	0	0	0	0	0	0	0	0	1	0	0	0	0	0	0	0	0	0	0	0	0	0	0	0	0	0	0	0
GH13_20	0	0	0	0	0	0	0	0	0	0	0	0	0	0	0	0	0	0	0	0	0	0	0	0	0	0	0	0	0	0	0	0	0	0	0	0	0	0	0	0	0	0	0	0	0	0	0	0	0
GH13_24	0	0	0	0	0	0	0	0	0	0	0	0	0	0	0	0	0	0	0	0	0	0	0	0	0	0	0	0	0	0	0	0	0	0	0	0	0	0	0	0	0	0	0	0	0	0	0	0	0
GH13_27	0	0	0	0	0	0	0	0	0	0	0	0	0	0	0	0	0	0	0	0	0	0	0	0	0	0	0	0	0	1	0	0	0	0	0	0	0	0	0	0	0	0	0	0	0	0	0	0	0
GH13_28	0	0	0	0	0	0	0	0	0	0	0	0	0	0	0	0	0	0	0	0	0	0	0	0	0	0	0	0	0	0	0	0	0	0	0	0	0	0	0	0	0	0	0	0	0	0	0	0	0
GH13_32	0	0	0	0	0	0	0	0	0	0	0	0	0	0	0	0	0	0	0	0	0	0	0	0	0	0	0	0	0	0	0	0	0	0	0	0	0	0	0	0	0	0	0	0	0	0	0	0	0
GH13_33	0	0	0	0	0	0	0	0	0	0	0	0	0	0	0	0	0	0	0	0	0	0	0	0	0	0	0	0	0	0	0	0	0	0	0	0	0	0	0	0	0	0	0	0	0	0	0	0	0
GH13_36	0	0	0	0	0	0	0	0	0	0	0	0	0	0	0	0	0	0	0	0	0	0	0	0	0	0	0	0	0	0	0	0	0	0	0	0	0	0	0	0	0	0	0	0	0	0	0	0	0
GH13_37	0	0	0	0	0	0	0	0	0	0	0	0	0	0	0	0	0	0	0	0	0	0	0	0	0	0	0	0	0	0	0	0	0	0	0	0	0	0	0	0	0	0	0	0	0	0	0	0	0
GH13_38	0	0	0	0	0	0	0	0	0	0	0	0	0	0	0	0	0	0	0	0	0	0	0	0	0	0	0	0	0	0	0	0	0	0	0	0	0	0	0	0	0	0	0	0	0	0	0	0	0
GH13_39	0	0	0	0	0	0	0	0	0	0	0	0	0	0	0	0	0	0	0	0	0	0	0	0	0	0	0	0	0	0	0	0	0	0	0	0	0	0	0	0	0	0	0	0	0	0	0	0	0
GH13_41	0	0	0	0	0	0	0	0	0	0	0	0	0	0	0	0	0	0	0	0	0	0	0	0	0	0	0	0	0	0	0	0	0	0	0	0	0	0	0	0	0	0	0	0	0	0	0	0	0
GH13_42	0	0	0	0	0	0	0	0	0	0	0	0	0	0	0	0	0	0	0	0	0	0	0	0	0	0	0	0	0	0	0	0	0	0	0	0	0	0	0	0	0	0	0	0	0	0	0	0	0
GH13_7	0	0	0	0	0	0	0	0	0	0	0	0	0	0	0	0	0	0	0	0	0	0	0	0	0	0	0	0	0	0	0	0	0	0	0	0	0	0	0	0	0	0	0	0	0	0	0	0	0
GH13_9	0	0	0	0	0	0	0	0	0	0	0	0	0	0	0	0	0	0	0	0	0	0	0	0	0	0	0	0	0	0	0	0	0	0	0	0	0	0	0	0	0	0	0	0	0	0	0	0	0
GH14	0	0	0	0	0	0	0	0	0	0	0	0	0	0	0	0	0	0	0	0	0	0	0	0	0	0	0	0	0	0	0	0	0	0	0	0	0	0	0	0	0	0	0	0	0	0	0	0	0
GH140	0	0	0	0	0	0	0	0	0	0	0	0	0	0	0	0	0	0	0	0	0	0	0	0	0	0	0	0	0	0	0	0	0	0	0	0	0	0	0	0	0	0	0	0	0	0	0	0	0
GH141	0	0	0	0	0	0	0	0	0	0	0	0	0	0	0	0	0	0	0	0	0	0	0	0	0	0	0	0	0	0	0	0	0	0	0	0	0	0	0	0	0	0	0	0	0	0	0	0	0
GH142	0	0	0	0	0	0	0	0	0	0	0	0	0	0	0	0	0	0	0	0	0	0	0	0	0	0	0	0	0	0	0	0	0	0	0	0	0	0	0	0	0	0	0	0	0	0	0	0	0
GH144	0	0	0	0	0	0	0	0	0	0	0	0	0	0	0	0	0	0	0	0	0	0	0	0	0	0	0	0	0	0	0	0	0	0	0	0	0	0	0	0	0	0	0	0	0	0	0	0	0
GH146	0	0	0	0	0	0	0	0	0	0	0	0	0	0	0	0	0	0	0	0	0	0	0	0	0	0	0	0	0	0	0	0	0	0	0	0	0	0	0	0	0	0	0	0	0	0	0	0	0
GH147	0	0	0	0	0	0	0	0	0	0	0	0	0	0	0	0	0	0	0	0	0	0	0	0	0	0	0	0	0	0	0	0	0	0	0	0	0	0	0	0	0	0	0	0	0	0	0	0	0
GH148	0	0	0	0	0	0	0	0	0	0	0	0	0	0	0	0	0	0	0	0	0	0	0	0	0	0	0	0	0	0	0	0	0	0	0	0	0	0	0	0	0	0	0	0	0	0	0	0	0
GH15	0	0	0	0	0	0	0	0	0	0	0	0	0	0	0	0	0	0	0	0	0	0	0	0	0	0	0	0	0	0	0	0	0	0	0	0	0	0	0	0	0	0	0	0	0	0	0	0	0
GH151	0	0	0	0	0	0	0	0	0	0	0	0	0	0	0	0	0	0	0	0	0	0	0	0	0	0	0	0	0	0	0	0	0	0	0	0	0	0	0	0	0	0	0	0	0	0	0	0	0
GH153	0	0	0	0	0	0	0	0	0	0	0	0	0	0	0	0	0	0	0	0	0	0	0	0	0	0	0	0	0	0	0	0	0	0	0	0	0	0	0	0	0	0	0	0	0	0	0	0	0
GH154	0	0	0	0	0	0	0	0	0	0	0	0	0	0	0	0	0	0	0	0	0	0	0	0	0	0	0	0	0	0	0	0	0	0	0	0	0	0	0	0	0	0	0	0	0	0	0	0	0
GH157	0	0	0	0	0	0	0	0	0	0	0	0	0	0	0	0	0	0	0	0	0	0	0	0	0	0	0	0	0	0	0	0	0	0	0	0	0	0	0	0	0	0	0	0	0	0	0	0	0
GH158	0	0	0	0	0	0	0	0	0	0	0	0	0	0	0	0	0	0	0	0	0	0	0	0	0	0	0	0	0	0	0	0	0	0	0	0	0	0	0	0	0	0	0	0	0	0	0	0	0
GH16	0	0	0	0	0	0	0	0	0	0	0	0	0	0	0	0	0	0	0	0	0	0	0	0	0	0	0	0	0	0	0	0	0	0	0	0	0	0	0	0	0	0	0	0	0	0	0	0	0
GH163	0	0	0	0	0	0	0	0	0	0	0	0	0	0	0	0	0	0	0	0	0	0	0	0	0	0	0	0	0	0	0	0	0	0	0	0	0	0	0	0	0	0	0	0	0	0	0	0	0
GH165	0	0	0	0	0	0	0	0	0	0	0	0	0	0	0	0	0	0	0	0	0	0	0	0	0	0	0	0	0	0	0	0	0	0	0	0	0	0	0	0	1	0	0	0	0	0	0	0	0
GH168	0	0	0	0	0	0	0	0	0	0	0	0	0	0	0	0	0	0	0	0	0	0	0	0	0	0	0	0	0	0	0	0	0	0	0	0	0	0	0	0	0	0	0	0	0	0	0	0	0
GH16_14	0	0	0	0	0	0	0	0	0	0	0	0	0	0	0	0	0	0	0	0	0	0	0	0	0	0	0	0	0	0	0	0	0	0	0	0	0	0	0	0	0	0	0	0	0	0	0	0	0
GH16_17	0	0	0	0	0	0	0	0	0	0	0	0	0	0	0	0	0	0	0	0	0	0	0	0	0	0	0	0	0	0	0	0	0	0	0	0	0	0	0	0	0	0	0	0	0	0	0	0	0
GH16_21	0	0	0	0	0	0	0	0	0	0	0	0	0	0	0	0	0	0	0	0	0	0	0	0	0	0	0	0	0	1	0	0	0	0	0	0	0	0	0	0	0	0	0	0	0	0	0	0	0
GH16_3	0	0	0	0	0	0	0	0	0	0	0	0	0	0	0	0	0	0	0	0	0	0	0	0	0	0	0	0	0	2	0	0	0	0	0	0	0	0	0	0	0	0	0	0	0	0	0	1	0
GH16_5	0	0	0	0	0	0	0	0	0	0	0	0	0	0	0	0	0	0	0	0	0	0	0	0	0	0	0	0	0	0	0	0	0	0	0	0	0	0	0	0	0	0	0	0	0	0	0	0	0
GH16_7	0	0	0	0	0	0	0	0	0	0	0	0	0	0	0	0	0	0	0	0	0	0	0	0	0	0	0	0	0	0	0	0	0	0	0	0	0	0	0	0	1	0	0	0	0	0	0	0	0
GH17	0	0	0	0	0	0	0	0	0	0	0	0	0	0	0	0	0	0	0	0	0	0	0	0	0	0	0	0	0	0	0	0	0	0	0	0	0	0	0	0	0	0	0	0	0	0	0	1	0
GH171	0	0	0	0	0	0	0	0	0	0	0	1	0	0	0	0	0	0	1	0	0	0	0	0	0	0	0	0	1	0	0	0	0	0	0	0	0	0	0	0	0	0	0	0	0	0	0	1	0
GH18	0	0	0	0	0	0	0	0	0	0	0	0	0	0	0	0	0	0	0	0	0	0	0	0	0	0	0	0	0	1	0	0	0	0	0	0	0	0	0	0	0	0	0	0	0	0	0	0	0
GH19	0	0	0	0	0	0	0	0	0	0	0	0	0	0	0	0	0	0	0	0	0	0	0	0	0	0	0	0	0	0	0	0	0	0	0	0	0	0	0	0	0	0	0	0	0	0	0	0	0
GH2	0	0	0	0	0	0	0	0	0	0	0	0	0	0	0	0	0	0	0	0	0	0	0	0	0	0	0	0	0	0	0	0	0	0	0	0	0	0	0	0	0	1	0	0	0	0	0	2	0
GH20	0	0	0	0	0	0	0	0	0	0	0	0	0	0	0	0	0	0	0	0	0	0	0	0	0	0	0	0	0	0	0	0	0	0	0	0	0	0	0	0	0	0	0	0	0	0	0	2	0
GH23	2	0	1	2	3	2	3	1	3	4	0	2	0	4	2	3	0	2	0	2	1	1	2	0	2	1	0	0	1	1	2	3	1	6	0	0	2	2	3	1	2	1	1	2	1	1	0	2	1
GH24	0	0	0	0	0	0	0	0	0	0	0	0	0	0	0	0	0	0	0	0	0	0	0	0	0	0	0	0	0	0	0	0	0	0	0	0	0	0	0	0	0	0	0	0	0	0	0	0	0
GH25	0	0	0	0	0	0	0	0	0	0	0	0	0	0	0	0	0	0	0	0	0	0	0	0	0	0	0	0	0	0	0	0	0	0	0	0	0	0	0	0	0	0	0	0	0	0	0	0	0
GH26	0	0	0	0	0	0	0	0	0	0	0	0	0	0	0	0	0	0	0	0	0	0	0	0	0	0	0	0	0	0	0	0	0	0	1	0	0	0	0	0	0	0	0	0	0	0	0	0	0
GH27	0	0	0	0	0	0	0	0	0	0	0	0	0	0	0	0	0	0	0	0	0	0	0	0	0	0	0	0	0	0	0	0	0	0	0	0	0	0	0	0	0	0	0	0	0	0	0	0	0
GH28	0	0	0	0	0	0	0	0	0	0	0	0	0	0	0	0	0	0	0	0	0	0	0	0	0	0	0	0	0	0	0	0	0	0	0	0	0	0	0	0	1	0	0	0	0	0	0	0	0
GH29	0	0	0	0	0	0	0	0	0	0	0	0	0	0	0	0	0	0	0	0	0	0	0	0	0	0	0	0	0	0	0	0	0	0	0	0	0	0	0	0	0	1	0	0	0	0	0	5	0
GH3	0	0	0	0	0	0	0	0	0	0	0	0	0	0	0	0	0	0	0	0	0	0	0	0	1	0	0	0	0	0	0	0	0	0	0	0	0	0	0	0	0	0	0	0	0	0	0	1	1
GH30_1	0	0	0	0	0	0	0	0	0	0	0	0	0	0	0	0	0	0	0	0	0	0	0	0	0	0	0	0	0	0	0	0	0	0	0	0	0	0	0	0	0	0	0	0	0	0	0	1	0
GH30_3	0	0	0	0	0	0	0	0	0	0	0	0	0	0	0	0	0	0	0	0	0	0	0	0	0	0	0	0	0	0	0	0	0	0	0	0	0	0	0	0	0	0	0	0	0	0	0	0	0
GH30_4	0	0	0	0	0	0	0	0	0	0	0	0	0	0	0	0	0	0	0	0	0	0	0	0	0	0	0	0	0	0	0	0	0	0	0	0	0	0	0	0	0	0	0	0	0	0	0	0	0
GH31	0	0	0	0	0	0	0	0	0	0	0	0	0	0	0	0	0	0	0	0	0	0	0	0	0	0	0	0	0	1	0	0	0	0	0	0	0	0	0	0	0	0	0	0	0	0	0	1	0
GH32	0	0	0	0	0	0	0	0	0	0	0	0	0	0	0	0	0	0	0	0	0	0	0	0	0	0	0	0	0	0	0	0	0	0	0	0	0	0	0	0	2	0	0	0	0	0	0	1	0
GH33	0	0	0	0	0	0	0	0	0	0	0	0	0	0	0	0	0	0	0	0	0	0	0	0	0	0	0	0	0	0	0	0	0	0	0	0	0	0	0	0	1	0	0	0	0	0	0	0	0
GH35	0	0	0	0	0	0	0	0	0	0	0	0	0	0	0	0	0	0	0	0	0	0	0	0	0	0	0	0	0	0	0	0	0	0	0	0	0	0	0	0	0	0	0	0	0	0	0	0	0
GH36	0	0	0	0	0	0	0	0	0	0	0	0	0	0	0	0	0	0	0	0	0	0	0	0	0	0	0	0	0	0	0	0	0	0	0	0	0	0	0	0	0	0	0	0	0	0	0	0	0
GH37	0	0	0	0	0	0	0	0	0	0	0	0	0	0	0	0	0	0	0	0	0	0	0	0	0	0	0	0	0	0	0	0	0	0	0	0	0	0	0	0	0	0	1	0	0	0	0	0	0
GH38	0	0	0	0	0	0	0	0	0	0	0	0	0	0	0	0	0	0	0	0	0	0	0	0	0	0	0	0	0	0	0	0	0	0	0	0	0	0	0	0	1	0	0	0	0	0	0	1	0
GH39	0	0	0	0	0	0	0	0	0	0	0	0	0	0	0	0	0	0	0	0	0	0	0	0	0	0	0	0	0	0	0	0	0	0	0	0	0	0	0	0	0	0	0	0	0	0	0	0	0
GH4	0	0	0	0	0	0	0	0	0	0	0	0	0	0	0	0	0	0	0	0	0	0	0	0	0	0	0	0	0	0	0	0	0	0	0	0	0	0	0	0	0	0	0	0	0	0	0	0	0
GH42	0	0	0	0	0	0	0	0	0	0	0	0	0	0	0	0	0	0	0	0	0	0	0	0	0	0	0	0	0	0	0	0	0	0	0	0	0	0	0	0	0	0	0	0	0	0	0	0	0
GH43	0	0	0	0	0	0	0	0	0	0	0	0	0	0	0	0	0	0	0	0	0	0	0	0	0	0	0	0	0	0	0	0	0	0	0	0	0	0	0	0	0	0	0	0	0	0	0	0	0
GH43_10	0	0	0	0	0	0	0	0	0	0	0	0	0	0	0	0	0	0	0	0	0	0	0	0	0	0	0	0	0	0	0	0	0	0	0	0	0	0	0	0	0	0	0	0	0	0	0	0	0
GH43_12	0	0	0	0	0	0	0	0	0	0	0	0	0	0	0	0	0	0	0	0	0	0	0	0	0	0	0	0	0	0	0	0	0	0	0	0	0	0	0	0	0	0	0	0	0	0	0	0	0
GH43_18	0	0	0	0	0	0	0	0	0	0	0	0	0	0	0	0	0	0	0	0	0	0	0	0	0	0	0	0	0	0	0	0	0	0	0	0	0	0	0	0	0	0	0	0	0	0	0	0	0
GH43_19	0	0	0	0	0	0	0	0	0	0	0	0	0	0	0	0	0	0	0	0	0	0	0	0	0	0	0	0	0	0	0	0	0	0	0	0	0	0	0	0	0	0	0	0	0	0	0	0	0
GH43_2	0	0	0	0	0	0	0	0	0	0	0	0	0	0	0	0	0	0	0	0	0	0	0	0	0	0	0	0	0	0	0	0	0	0	0	0	0	0	0	0	0	0	0	0	0	0	0	0	0
GH43_24	0	0	0	0	0	0	0	0	0	0	0	0	0	0	0	0	0	0	0	0	0	0	0	0	0	0	0	0	0	0	0	0	0	0	0	0	0	0	0	0	0	0	0	0	0	0	0	0	0
GH43_26	0	0	0	0	0	0	0	0	0	0	0	0	0	0	0	0	0	0	0	0	0	0	0	0	0	0	0	0	0	0	0	0	0	0	0	0	0	0	0	0	0	0	0	0	0	0	0	0	0
GH43_28	0	0	0	0	0	0	0	0	0	0	0	0	0	0	0	0	0	0	0	0	0	0	0	0	0	0	0	0	0	0	0	0	0	0	0	0	0	0	0	0	0	0	0	0	0	0	0	0	0
GH43_29	0	0	0	0	0	0	0	0	0	0	0	0	0	0	0	0	0	0	0	0	0	0	0	0	0	0	0	0	0	0	0	0	0	0	0	0	0	0	0	0	0	0	0	0	0	0	0	0	0
GH43_31	0	0	0	0	0	0	0	0	0	0	0	0	0	0	0	0	0	0	0	0	0	0	0	0	0	0	0	0	0	0	0	0	0	0	0	0	0	0	0	0	0	0	0	0	0	0	0	0	0
GH43_32	0	0	0	0	0	0	0	0	0	0	0	0	0	0	0	0	0	0	0	0	0	0	0	0	0	0	0	0	0	0	0	0	0	0	0	0	0	0	0	0	0	0	0	0	0	0	0	0	0
GH43_33	0	0	0	0	0	0	0	0	0	0	0	0	0	0	0	0	0	0	0	0	0	0	0	0	0	0	0	0	0	0	0	0	0	0	0	0	0	0	0	0	0	0	0	0	0	0	0	0	0
GH43_34	0	0	0	0	0	0	0	0	0	0	0	0	0	0	0	0	0	0	0	0	0	0	0	0	0	0	0	0	0	0	0	0	0	0	0	0	0	0	0	0	0	0	0	0	0	0	0	0	0
GH43_4	0	0	0	0	0	0	0	0	0	0	0	0	0	0	0	0	0	0	0	0	0	0	0	0	0	0	0	0	0	0	0	0	0	0	0	0	0	0	0	0	0	0	0	0	0	0	0	0	0
GH43_5	0	0	0	0	0	0	0	0	0	0	0	0	0	0	0	0	0	0	0	0	0	0	0	0	0	0	0	0	0	0	0	0	0	0	0	0	0	0	0	0	0	0	0	0	0	0	0	0	0
GH44	0	0	0	0	0	0	0	0	0	0	0	0	0	0	0	0	0	0	0	0	0	0	0	0	0	0	0	0	0	0	0	0	0	0	0	0	0	0	0	0	0	0	0	0	0	0	0	0	0
GH5	0	0	0	0	0	0	0	0	0	0	0	0	0	0	0	0	0	0	0	0	0	0	0	0	0	0	0	0	0	0	0	0	0	0	0	0	0	0	0	0	0	0	0	0	0	0	0	0	0
GH50	0	0	0	0	0	0	0	0	0	0	0	0	0	0	0	0	0	0	0	0	0	0	0	0	0	0	0	0	0	0	0	0	0	0	0	0	0	0	0	0	0	0	0	0	0	0	0	0	0
GH51	0	0	0	0	0	0	0	0	0	0	0	0	0	0	0	0	0	0	0	0	0	0	0	0	0	0	0	0	0	0	0	0	0	0	0	0	0	0	0	0	1	0	0	0	0	0	0	0	0
GH53	0	0	0	0	0	0	0	0	0	0	0	0	0	0	0	0	0	0	0	0	0	0	0	0	0	0	0	0	0	0	0	0	0	0	0	0	0	0	0	0	0	0	0	0	0	0	0	0	0
GH55	0	0	0	0	0	0	0	0	0	0	0	0	0	0	0	0	0	0	0	0	0	0	0	0	0	0	0	0	0	0	0	0	0	0	0	0	0	0	0	0	0	0	0	0	0	0	0	0	0
GH57	0	0	0	0	0	0	0	0	0	0	0	0	0	0	0	0	0	0	0	0	0	0	0	0	0	0	0	0	0	0	0	0	0	0	0	0	0	0	0	0	0	0	0	0	0	0	0	0	0
GH5_13	0	0	0	0	0	0	0	0	0	0	0	0	0	0	0	0	0	0	0	0	0	0	0	0	0	0	0	0	0	0	0	0	0	0	0	0	0	0	0	0	0	0	0	0	0	0	0	0	0
GH5_2	0	0	0	0	0	0	0	0	0	0	0	0	0	0	0	0	0	0	0	0	0	0	0	0	0	0	0	0	0	1	0	0	0	0	0	0	0	0	0	0	0	0	0	0	0	0	0	0	0
GH5_22	0	0	0	0	0	0	0	0	0	0	0	0	0	0	0	0	0	0	0	0	0	0	0	0	0	0	0	0	0	0	0	0	0	0	0	0	0	0	0	0	0	0	0	0	0	0	0	0	0
GH5_25	0	0	0	0	0	0	0	0	0	0	0	0	0	0	0	0	0	0	0	0	0	0	0	0	0	0	0	0	0	0	0	0	0	0	0	0	0	0	0	0	0	0	0	0	0	0	0	0	0
GH5_26	0	0	0	0	0	0	0	0	0	0	0	0	0	0	0	0	0	0	0	0	0	0	0	0	0	0	0	0	0	0	0	0	0	0	0	0	0	0	0	0	0	0	0	0	0	0	0	0	0
GH5_28	0	0	0	0	0	0	0	0	0	0	0	0	0	0	0	0	0	0	0	0	0	0	0	0	0	0	0	0	0	0	0	0	0	0	0	0	0	0	0	0	0	0	0	0	0	0	0	0	0
GH5_34	0	0	0	0	0	0	0	0	0	0	0	0	0	0	0	0	0	0	0	0	0	0	0	0	0	0	0	0	0	0	0	0	0	0	0	0	0	0	0	0	0	0	0	0	0	0	0	0	0
GH5_36	0	0	0	0	0	0	0	0	0	0	0	0	0	0	0	0	0	0	0	0	0	0	0	0	0	0	0	0	0	0	0	0	0	0	0	0	0	0	0	0	0	0	0	0	0	0	0	0	0
GH5_38	0	0	0	0	0	0	0	0	0	0	0	0	0	0	0	0	0	0	0	0	0	0	0	0	0	0	0	0	0	0	0	0	0	0	0	0	0	0	0	0	0	0	0	0	0	0	0	0	0
GH5_39	0	0	0	0	0	0	0	0	0	0	0	0	0	0	0	0	0	0	0	0	0	0	0	0	0	0	0	0	0	0	0	0	0	0	0	0	0	0	0	0	0	0	0	0	0	0	0	0	0
GH5_4	0	0	0	0	0	0	0	0	0	0	0	0	0	0	0	0	0	0	0	0	0	0	0	0	0	0	0	0	0	0	0	0	0	0	0	0	0	0	0	0	0	0	0	0	0	0	0	0	0
GH5_41	0	0	0	0	0	0	0	0	0	0	0	0	0	0	0	0	0	0	0	0	0	0	0	0	0	0	0	0	0	0	0	0	0	0	0	0	0	0	0	0	0	0	0	0	0	0	0	0	0
GH5_46	0	0	0	0	0	0	0	0	0	0	0	0	0	0	0	0	0	0	0	0	0	0	0	0	0	0	0	0	0	0	0	0	0	0	0	0	0	0	0	0	0	0	0	0	0	0	0	0	0
GH5_48	0	0	0	0	0	0	0	0	0	0	0	0	0	0	0	0	0	0	0	0	0	0	0	0	0	0	0	0	0	0	0	0	0	0	0	0	0	0	0	0	0	0	0	0	0	0	0	0	0
GH5_5	0	0	0	0	0	0	0	0	0	0	0	0	0	0	0	0	0	0	0	0	0	0	0	0	0	0	0	0	0	0	0	0	0	0	0	0	0	0	0	0	0	0	0	0	0	0	0	0	0
GH5_7	0	0	0	0	0	0	0	0	0	0	0	0	0	0	0	0	0	0	0	0	0	0	0	0	0	0	0	0	0	0	0	0	0	0	0	0	0	0	0	0	0	0	0	0	0	0	0	0	0
GH62	0	0	0	0	0	0	0	0	0	0	0	0	0	0	0	0	0	0	0	0	0	0	0	0	0	0	0	0	0	0	0	0	0	0	0	0	0	0	0	0	0	0	0	0	0	0	0	0	0
GH63	0	0	0	0	0	0	0	0	0	0	0	0	0	0	0	0	0	0	0	0	0	0	0	0	0	0	0	0	0	0	0	0	0	0	0	0	0	0	0	0	0	0	0	0	0	0	0	0	0
GH65	0	0	0	0	0	0	0	0	0	0	0	0	0	0	0	0	0	0	0	0	0	0	0	0	0	0	0	0	0	0	0	0	0	0	0	0	0	0	0	0	0	0	0	0	0	0	0	0	0
GH67	0	0	0	0	0	0	0	0	0	0	0	0	0	0	0	0	0	0	0	0	0	0	0	0	0	0	0	0	0	0	0	0	0	0	0	0	0	0	0	0	0	0	0	0	0	0	0	0	0
GH73	0	0	0	0	0	0	0	0	0	0	0	0	0	0	0	0	0	0	0	0	0	0	0	0	0	0	0	0	0	0	0	0	0	0	0	0	0	0	0	0	0	0	0	0	0	0	0	1	0
GH76	0	0	0	0	0	0	0	0	0	0	0	0	0	0	0	0	0	0	0	0	0	0	0	0	0	0	0	0	0	0	0	0	0	0	0	0	0	0	0	0	0	0	0	0	0	0	0	1	0
GH77	0	0	0	0	0	0	0	0	0	0	0	0	0	0	0	0	0	0	0	0	0	0	0	0	0	0	0	0	0	0	0	0	0	0	0	0	0	0	0	0	0	0	0	0	0	0	0	0	0
GH78	0	0	0	0	0	0	0	0	0	0	0	0	0	0	0	0	0	0	0	0	0	0	0	0	0	0	0	0	0	0	0	0	0	0	0	0	0	0	0	0	0	0	0	0	0	0	0	0	0
GH8	0	0	0	0	0	0	0	0	0	0	0	0	0	0	0	0	0	0	0	0	0	0	0	0	0	0	0	0	0	0	0	0	0	0	0	0	0	0	0	0	0	0	0	0	0	0	0	0	0
GH81	0	0	0	0	0	0	0	0	0	0	0	0	0	0	0	0	0	0	0	0	0	0	0	0	0	0	0	0	0	0	0	0	0	0	0	0	0	0	0	0	0	0	0	0	0	0	0	0	0
GH84	0	0	0	0	0	0	0	0	0	0	0	0	0	0	0	0	0	0	0	0	0	0	0	0	0	0	0	0	0	0	0	0	0	0	0	0	0	0	0	0	0	0	0	0	0	0	0	0	0
GH85	0	0	0	0	0	0	0	0	0	0	0	0	0	0	0	0	0	0	0	0	0	0	0	0	0	0	0	0	0	0	0	0	0	0	0	0	0	0	0	0	0	0	0	0	0	0	0	0	0
GH86	0	0	0	0	0	0	0	0	0	0	0	0	0	0	0	0	0	0	0	0	0	0	0	0	0	0	0	0	0	0	0	0	0	0	0	0	0	0	0	0	0	0	0	0	0	0	0	0	0
GH88	0	0	0	0	0	0	0	0	0	0	0	0	0	0	0	0	0	0	0	0	0	0	0	0	0	0	0	0	0	0	0	0	0	0	0	0	0	0	0	0	0	0	0	0	0	0	0	0	0
GH89	0	0	0	0	0	0	0	0	0	0	0	0	0	0	0	0	0	0	0	0	0	0	0	0	0	0	0	0	0	0	0	0	0	0	0	0	0	0	0	0	0	0	0	0	0	0	0	0	0
GH9	0	0	0	0	0	0	0	0	0	0	0	0	0	0	0	0	0	0	0	0	0	0	0	0	0	0	0	0	0	0	0	0	0	0	0	0	0	0	0	0	0	0	0	0	0	0	0	0	0
GH92	0	0	0	0	0	0	0	0	0	0	0	0	0	0	0	0	0	0	0	0	0	0	0	0	0	0	0	0	0	0	0	0	0	0	0	0	0	0	0	0	0	0	0	0	0	0	0	3	0
GH94	0	0	0	0	0	0	0	0	0	0	0	0	0	0	0	0	0	0	0	0	0	0	0	0	0	0	0	0	0	0	0	0	0	0	0	0	0	0	0	0	0	0	0	0	0	0	0	0	0
GH95	0	0	0	0	0	0	0	0	0	0	0	0	0	0	0	0	0	0	0	0	0	0	0	0	0	0	0	0	0	0	0	0	0	0	0	0	0	0	0	0	1	0	0	0	0	0	0	0	0
GH96	0	0	0	0	0	0	0	0	0	0	0	0	0	0	0	0	0	0	0	0	0	0	0	0	0	0	0	0	0	0	0	0	0	0	0	0	0	0	0	0	0	0	0	0	0	0	0	0	0
GH97	0	0	0	0	0	0	0	0	0	0	0	0	0	0	0	0	0	0	0	0	0	0	0	0	0	0	0	0	0	1	0	0	0	0	0	0	0	0	0	0	0	0	0	0	0	0	1	1	0
GH98	0	0	0	0	0	0	0	0	0	0	0	0	0	0	0	0	0	0	0	0	0	0	0	0	0	0	0	0	0	0	0	0	0	0	0	0	0	0	0	0	0	0	0	0	0	0	0	0	0
GH99	0	0	0	0	0	0	0	0	0	0	0	0	0	0	0	0	0	0	0	0	0	0	0	0	0	0	0	0	0	0	0	0	0	0	0	0	0	0	0	0	0	0	0	0	0	0	0	0	0
GT10	0	0	0	0	0	0	0	0	0	0	0	0	0	0	0	0	0	0	0	0	0	0	0	0	0	0	0	0	0	0	0	0	0	0	0	0	0	0	0	0	0	0	0	0	0	0	0	0	0
GT105	0	0	0	0	0	0	0	0	0	0	0	0	0	0	0	0	0	0	0	0	0	0	0	0	0	0	0	0	0	0	0	0	0	0	0	0	0	0	0	0	0	0	0	0	0	0	0	0	0
GT26	0	0	0	0	0	0	0	0	0	0	0	0	0	0	0	0	0	0	0	0	0	0	0	0	0	0	0	0	0	0	0	0	0	0	0	0	0	0	0	0	0	0	0	0	0	0	0	0	0
GT28	0	0	0	0	0	0	0	0	0	0	0	0	0	0	0	0	0	0	0	0	0	0	0	0	0	0	0	0	0	0	0	0	0	0	0	0	0	0	0	0	0	0	0	0	0	0	0	0	0
GT2_Glyco_tranf_2_3	0	0	0	0	0	0	0	0	0	0	0	0	0	0	0	0	0	0	0	0	0	0	0	0	0	0	0	0	0	0	0	0	0	0	0	0	0	0	0	0	0	0	0	0	0	0	0	0	0
GT2_Glycos_transf_2	0	0	0	0	0	0	0	0	0	0	0	0	0	0	0	0	0	0	0	0	0	0	0	0	0	0	0	0	0	0	0	0	0	0	0	0	0	0	0	0	0	0	0	0	0	0	0	0	0
GT30	0	0	0	0	0	0	0	0	0	0	0	0	0	0	0	0	0	0	0	0	0	0	0	0	0	0	0	0	0	0	0	0	0	0	0	0	0	0	0	0	0	0	0	0	0	0	0	0	0
GT4	0	0	0	0	0	0	0	0	0	0	0	0	0	0	0	0	0	0	0	0	0	0	0	0	0	0	0	0	0	0	0	0	0	0	0	0	0	0	0	0	0	0	0	0	0	0	0	0	0
GT5	0	0	0	0	0	0	0	0	0	0	0	0	0	0	0	0	0	0	0	0	0	0	0	0	0	0	0	0	0	0	0	0	0	0	0	0	0	0	0	0	0	0	0	0	0	0	0	0	0
GT51	0	0	0	1	0	0	1	0	0	0	0	0	0	2	1	0	1	1	0	1	0	0	1	0	0	0	0	0	0	1	0	0	0	3	0	0	0	0	0	1	0	0	0	0	0	0	0	0	0
GT6	0	0	0	0	0	0	0	0	0	0	0	0	0	0	0	0	0	0	0	0	0	0	0	0	0	0	0	0	0	0	0	0	0	0	0	0	0	0	0	0	0	0	0	0	0	0	0	0	0
GT66	0	0	0	0	0	0	0	0	0	0	0	0	0	0	0	0	0	0	0	0	0	0	0	0	0	0	0	0	0	0	0	0	0	0	0	0	0	0	0	0	0	0	0	0	0	0	0	0	0
GT74	0	0	0	0	0	0	0	0	0	0	0	0	0	0	0	0	0	0	0	0	0	0	0	0	0	0	0	0	0	0	0	0	0	0	0	0	0	0	0	0	0	0	0	0	0	0	0	0	0
GT81	0	0	0	0	0	0	0	0	0	0	0	0	0	0	0	0	0	0	0	0	0	0	0	0	0	0	0	0	0	0	0	0	0	0	0	0	0	0	0	0	0	0	0	0	0	0	0	0	0
GT83	0	0	0	0	0	0	0	0	0	0	0	0	0	0	0	0	0	0	0	0	0	0	0	0	0	0	0	0	0	0	0	0	0	0	0	0	0	0	0	0	0	0	0	0	0	0	0	0	0
GT89	0	0	0	0	0	0	0	0	0	0	0	0	0	0	0	0	0	0	0	0	0	0	0	0	0	0	0	0	0	0	0	0	0	0	0	0	0	0	0	0	0	0	0	0	0	0	0	0	0
GT9	0	0	0	0	0	0	0	0	0	0	0	0	0	0	0	0	0	0	0	0	0	0	0	0	0	0	0	0	0	0	0	0	0	0	0	0	0	0	0	0	0	0	0	0	0	0	0	0	0
PL10_1	0	0	0	0	0	0	0	0	0	0	0	0	0	0	0	0	0	0	0	0	0	0	0	0	0	0	0	0	0	0	0	0	0	0	0	0	0	0	0	0	0	0	0	0	0	0	0	0	0
PL10_2	0	0	0	0	0	0	0	0	0	0	0	0	0	0	0	0	0	0	0	0	0	0	0	0	0	0	0	0	0	0	0	0	0	0	0	0	0	0	0	0	0	0	0	0	0	0	0	0	0
PL10_3	0	0	0	0	0	0	0	0	0	0	0	0	0	0	0	0	0	0	0	0	0	0	0	0	0	0	0	0	0	0	0	0	0	0	0	0	0	0	0	0	0	0	0	0	0	0	0	0	0
PL11	0	0	0	0	0	0	0	0	0	0	0	0	0	0	0	0	0	0	0	0	0	0	0	0	0	0	0	0	0	0	0	0	0	0	0	0	0	0	0	0	0	0	0	0	0	0	0	0	0
PL11_1	0	0	0	0	0	0	0	0	0	0	0	0	0	0	0	0	0	0	0	0	0	0	0	0	0	0	0	0	0	0	0	0	0	0	0	0	0	0	0	0	0	0	0	0	0	0	0	0	0
PL14	0	0	0	0	0	0	0	0	0	0	0	0	0	0	0	0	0	0	0	0	0	0	0	0	0	0	0	0	0	0	0	0	0	0	0	0	0	0	0	0	0	0	0	0	0	0	0	0	0
PL15	0	0	0	0	0	0	0	0	0	0	0	0	0	0	0	0	0	0	0	0	0	0	0	0	0	0	0	0	0	0	0	0	0	0	0	0	0	0	0	0	0	0	0	0	0	0	0	0	0
PL17	0	0	0	0	0	0	0	0	0	0	0	0	0	0	0	0	0	0	0	0	0	0	0	0	0	0	0	0	0	0	0	0	0	0	0	0	0	0	0	0	0	0	0	0	0	0	0	0	0
PL17_2	0	0	0	0	0	0	0	0	0	0	0	0	0	0	0	0	0	0	0	0	0	0	0	0	0	0	0	0	0	0	0	0	0	0	0	0	0	0	0	0	0	0	0	0	0	0	0	0	0
PL1_2	0	0	0	0	0	0	0	0	0	0	0	0	0	0	0	0	0	0	0	0	0	0	0	0	0	0	0	0	0	0	0	0	0	0	0	0	0	0	0	0	1	0	0	0	0	0	0	0	0
PL2	0	0	0	0	0	0	0	0	0	0	0	0	0	0	0	0	0	0	0	0	0	0	0	0	0	0	0	0	0	0	0	0	0	0	0	0	0	0	0	0	0	0	0	0	0	0	0	0	0
PL26	0	0	0	0	0	0	0	0	0	0	0	0	0	0	0	0	0	0	0	0	0	0	0	0	0	0	0	0	0	0	0	0	0	0	0	0	0	0	0	0	0	0	0	0	0	0	0	0	0
PL29	0	0	0	0	0	0	0	0	0	0	0	0	0	0	0	0	0	0	0	0	0	0	0	0	0	0	0	0	0	0	0	0	0	0	0	0	0	0	0	0	0	0	0	0	0	0	0	0	0
PL31	0	0	0	0	0	0	0	0	0	0	0	0	0	0	0	0	0	0	0	0	0	0	0	0	0	0	0	0	0	0	0	0	0	0	0	0	0	0	0	0	0	0	0	0	0	0	0	0	0
PL33_1	0	0	0	0	0	0	0	0	0	0	0	0	0	0	0	0	0	0	0	0	0	0	0	0	0	0	0	0	0	0	0	0	0	0	0	0	0	0	0	0	0	0	0	0	0	0	0	0	0
PL33_2	0	0	0	0	0	0	0	0	0	0	0	0	0	0	0	0	0	0	0	0	0	0	0	0	0	0	0	0	0	0	0	0	0	0	0	0	0	0	0	0	0	0	0	0	0	0	0	0	0
PL35	0	0	0	0	0	0	0	0	0	0	0	0	0	0	0	0	0	0	0	0	0	0	0	0	0	0	0	0	0	0	0	0	0	0	0	0	0	0	0	0	0	0	0	0	0	0	0	0	0
PL37	0	0	0	0	0	0	0	0	0	0	0	0	0	0	0	0	0	0	0	0	0	0	0	0	0	0	0	0	0	0	0	0	0	0	0	0	0	0	0	0	0	0	0	0	0	0	0	0	0
PL38	0	0	0	0	0	0	0	0	0	0	0	0	0	0	0	0	0	0	0	0	0	0	0	0	0	0	0	0	0	0	0	0	0	0	0	0	0	0	0	0	0	0	0	0	0	0	0	0	0
PL4	0	0	0	0	0	0	0	0	0	0	0	0	0	0	0	0	0	0	0	0	0	0	0	0	0	0	0	0	0	0	0	0	0	0	0	0	0	0	0	0	0	0	0	0	0	0	0	0	0
PL40	0	0	0	0	0	0	0	0	0	0	0	0	0	0	0	0	0	0	0	0	0	0	0	0	0	0	0	0	0	0	0	0	0	0	0	0	0	0	0	0	0	0	0	0	0	0	0	0	0
PL42	0	0	0	0	0	0	0	0	0	0	0	0	0	0	0	0	0	0	0	0	0	0	0	0	0	0	0	0	0	0	0	0	0	0	0	0	0	0	0	0	0	0	0	0	0	0	0	0	0
PL6	0	0	0	0	0	0	0	0	0	0	0	0	0	0	0	0	0	0	0	0	0	0	0	0	0	0	0	0	0	0	0	0	0	0	0	0	0	0	0	0	0	0	0	0	0	0	0	0	0
PL6_1	0	0	0	0	0	0	0	0	0	0	0	0	0	0	0	0	0	0	0	0	0	0	0	0	0	0	0	0	0	0	0	0	0	0	0	0	0	0	0	0	0	0	0	0	0	0	0	0	0
PL7_5	0	0	0	0	0	0	0	0	0	0	0	0	0	0	0	0	0	0	0	0	0	0	0	0	0	0	0	0	0	0	0	0	0	0	0	0	0	0	0	0	0	0	0	0	0	0	0	0	0
PL8_2	0	0	0	0	0	0	0	0	0	0	0	0	0	0	0	0	0	0	0	0	0	0	0	0	0	0	0	0	0	0	0	0	0	0	0	0	0	0	0	0	0	0	0	0	0	0	0	0	0
PL8_3	0	0	0	0	0	0	0	0	0	0	0	0	0	0	0	0	0	0	0	0	0	0	0	0	0	0	0	0	0	0	0	0	0	0	0	0	0	0	0	0	0	0	0	0	0	0	0	0	0
PL9	0	0	0	0	0	0	0	0	0	0	0	0	0	0	0	0	0	0	0	0	0	0	0	0	0	0	0	0	0	0	0	0	0	0	0	0	0	0	0	0	0	0	0	0	0	0	0	0	0
PL9_2	0	0	0	0	0	0	0	0	0	0	0	0	0	0	0	0	0	0	0	0	0	0	0	0	0	0	0	0	0	0	0	0	0	0	0	0	0	0	0	0	0	0	0	0	0	0	0	0	0
PL9_4	0	0	0	0	0	0	0	0	0	0	0	0	0	0	0	0	0	0	0	0	0	0	0	0	0	0	0	0	0	0	0	0	0	0	0	0	0	0	0	0	0	0	0	0	0	0	0	0	0
[truncated: 445 more columns]

## Sheet: Table 6 - CGCs
Bin ID	CGC (CAZyme modules)	Taxonomy (Class)
ART45_maxbin.050	GH23+CBM50	Desulfobulbia
ART46_maxbin.023	GH103	Gammaproteobacteria
ART46_maxbin.029	CE4	Gammaproteobacteria
ART46_maxbin.029	GH23+CE11	Gammaproteobacteria
ART46_maxbin.051	GH23	Gammaproteobacteria
ART46_maxbin.055	GT4	UBA9160
ART46_maxbin.071	GH23+CBM50	Gammaproteobacteria
ART48_maxbin.026	GH23	Gammaproteobacteria
CIGOMA4_maxbin.004	GH23	Methylomirabilia
CIGOMA4_maxbin.004	GT4	Methylomirabilia
DELGOM57_maxbin.002	GH23	Gammaproteobacteria
DSANT06_maxbin.002	CBM51+GH2	Bacteroidia
DSANT06_maxbin.002	CE14	Bacteroidia
DSANT06_maxbin.016	GH3	Bacteroidia
DSANT06_maxbin.024	GH23	Alphaproteobacteria
DSANT06_maxbin.029	GH3+CBM9	Acidimicrobiia
DSANT06_maxbin.045	GH23	Gammaproteobacteria
DSANT08_maxbin.002	GH29+GH163+CBM14+GH18+CBM54+GH92+CBM9+CBM0+GH130+GH92+CBM47	Bacteroidia
DSANT08_maxbin.006	GT4+GT4	Anaerolineae
DSANT08_maxbin.010	GT4	Gammaproteobacteria
DSANT08_maxbin.020	GT4	Polyangia
DSANT08_maxbin.030	GT51	Krumholzibacteria
DSANT09_maxbin.031	GH3	Gammaproteobacteria
DSANT09_maxbin.042	GH23+CBM50	Desulfobulbia
DSANT11_maxbin.001	GT51	Polyangia
DSANT11_maxbin.005	GT4	Acidimicrobiia
DSANT11_maxbin.021	GH29	DSWW01
DSANT11_maxbin.021	GT2_Glycos_transf_2+GT2	DSWW01
DSANT11_maxbin.026	CBM9	Aminicenantia
DSANT95_maxbin.006	CBM9	Gammaproteobacteria
DSANT95_maxbin.007	CBM54+GH16_3+CBM4+GH16+CBM54+GH16_3+CBM4+GH16+GH2+GH97+CBM6+GH3	Bacteroidia
DSANT95_maxbin.007	GH3	Bacteroidia
DSANT95_maxbin.011	GH103	Alphaproteobacteria
DSANT95_maxbin.014	GH23	Alphaproteobacteria
DSANT95_maxbin.014	GT4	Alphaproteobacteria
DSANT95_maxbin.014	GT51	Alphaproteobacteria
DSANT95_maxbin.016	CE14	Bacteroidia
DSANT95_maxbin.016	GH109	Bacteroidia
DSANT95_maxbin.016	GH16_3+GH16+GH13_38+GH65	Bacteroidia
DSANT95_maxbin.016	GT2_Glycos_transf_2+GT2	Bacteroidia
DSANT95_maxbin.024	GH0+GH109	Bacteroidia
DSANT95_maxbin.024	GH117+CBM13+GH29+GH2	Bacteroidia
DSANT95_maxbin.024	GH29+GH110	Bacteroidia
DSANT95_maxbin.024	GT4	Bacteroidia
DSANT95_maxbin.026	GH67+GH2+CBM6+CBM7+CBM6+GH3+CE17+GH43+GH43_12	Clostridia
DSANT95_maxbin.035	CE4	Fusobacteriia
DSANT95_maxbin.035	GH2+CBM67	Fusobacteriia
DSANT95_maxbin.035	GH23	Fusobacteriia
DSANT95_maxbin.035	GT83	Fusobacteriia
DSANT95_maxbin.044	CBM32+GH2+CBM71	Bacteroidia
DSANT95_maxbin.044	CBM32+GH43+GH43_28+GH144+CBM6+GH3	Bacteroidia
DSANT95_maxbin.044	CBM50+GH23+GT19+GH5_2+GH5+CE8	Bacteroidia
DSANT95_maxbin.044	GH2	Bacteroidia
DSANT95_maxbin.044	GH2	Bacteroidia
DSANT95_maxbin.050	GT51	Clostridia
DSANT95_maxbin.051	GH16_3+GH13_38+GH65	Bacteroidia
DSANT95_maxbin.051	GT4	Bacteroidia
DSANT95_maxbin.073	GH23+CBM50	Actinomycetia
DSANT95_maxbin.083	CE4	Negativicutes
DSANT95_maxbin.083	CE4+GH153	Negativicutes
DSANT95_maxbin.083	GT2_Glycos_transf_2+GT2	Negativicutes
DSANT95_maxbin.085	CBM32+GH2	Verrucomicrobiae
DSANT95_metabat2.56	GH3	Actinomycetia
DSANT95_metabat2.56	GT4	Actinomycetia
GBGOC44_maxbin.033	GH3	Anaerolineae
GBGOC44_maxbin.033	GT4	Anaerolineae
GBGOC44_maxbin.050	GT4	Bacteroidia
GBGOC44_maxbin.067	GT4	Anaerolineae
GBGOC44_maxbin.067	GT51	Anaerolineae
GBGOC44_maxbin.089	GH103	Desulfobacteria
GBGOC44_maxbin.089	GH23	Desulfobacteria
GBGOC44_maxbin.101	GH23+CBM50	DSM-4660
GBGOC44_maxbin.110	GH23	DSM-4660
GBGOC44_maxbin.110	GT4+GT4	DSM-4660
GBGOC44_maxbin.112	GT4+GT4	Koll11
GBGOC44_maxbin.122	GT4+CE14	Holophagae
GBGOC44_maxbin.125	GT4	Methanosarcinia
GBGOC44_maxbin.128	GH29	Bacteroidia
GBGOC44_maxbin.137	GT4	Hydrothermia
GBGOC44_maxbin.142	GT51	S145-22
GBGOC44_maxbin.142	GT83	S145-22
GBGOC44_maxbin.152	CE4	UBA2214
GBGOC44_maxbin.152	GH2	UBA2214
GBGOC44_maxbin.152	GH3+GH28	UBA2214
GBGOC44_maxbin.152	GH92+GH3+GH3+CBM6	UBA2214
GBGOC44_maxbin.167	GT4	Campylobacteria
GBGOC44_maxbin.172	GH23	Krumholzibacteria
GBGOC44_maxbin.177	GH8+GH2	Bacteroidia
GBGOC44_maxbin.177	GT51	Bacteroidia
GBGOC44_maxbin.198	GT4	Paceibacteria
GBGOC44_maxbin.212	GT4	Bathyarchaeia
GBGOC44_maxbin.218	GT2_Glycos_transf_2+GT2	Campylobacteria
GBGOC44_metabat2.230	CBM9	JdFR-76
GBGOC44_metabat2.230	CE4	JdFR-76
GBGOC44_metabat2.279	GH23	Desulfobaccia
GBGOC44_metabat2.293	CBM67+GH2	Aminicenantia
GBGOC44_metabat2.293	GH3+CBM6	Aminicenantia
GBGOC44_metabat2.72	GT51	Syntrophobacteria
GBGOC44_metabat2.72	GT83	Syntrophobacteria
GBGOC45_maxbin.089	GH23+GH23	DSM-4660
GBGOC45_maxbin.118	GH33+GH0+CBM6+GH3	Aminicenantia
GBGOC45_maxbin.140	GT51	Campylobacteria
GBGOC45_maxbin.149	GH3	Anaerolineae
GBGOC45_maxbin.151	CBM9	JdFR-76
GBGOC45_maxbin.151	CE4	JdFR-76
GBGOC45_maxbin.166	GH3+GH3	Bathyarchaeia
GBGOC45_maxbin.199	GT51	UBA6098
GBGOC45_metabat2.227	GH2+GH8	Bacteroidia
GBGOC45_metabat2.287	CBM50+GH23	DSM-4660
GBGOC45_metabat2.287	GT51	DSM-4660
GBGOC45_metabat2.54	CBM50+GH23	MSB-5A5
GBGOC47_maxbin.017	GH2	Bacteroidia
GBGOC47_maxbin.043	GH23	Spirochaetia
GBGOC47_maxbin.058	GH103	Campylobacteria
GBGOC47_maxbin.081	CBM50+GH23	DSM-4660
GBGOC47_maxbin.083	GH130+GH2+GH38	JS1
GBGOC47_maxbin.089	GH2	Spirochaetia
GBGOC47_maxbin.089	GH3	Spirochaetia
GBGOC47_maxbin.089	GT51	Spirochaetia
GBGOC47_maxbin.091	GH3	Anaerolineae
GBGOC47_maxbin.098	GH2	DSM-4660
GBGOC47_maxbin.107	GH23+CBM50	Bacteroidia
GBGOC47_maxbin.107	GH92+GH109	Bacteroidia
GBGOC47_maxbin.108	CE4	Bacilli
GBGOC47_maxbin.108	GH2	Bacilli
GBGOC47_maxbin.120	GT51	Anaerolineae
GBGOC47_maxbin.126	GH23	Desulfobacteria
GBGOC47_maxbin.131	GH103	Desulfuromonadia
GBGOC47_maxbin.167	GH23	Campylobacteria
GBGOC47_maxbin.217	GH23+CBM50	Desulfuromonadia
GBGOC47_maxbin.224	GT83	Bradymonadia
GBGOC47_maxbin.325	GH103	Desulfobulbia
GBGOC47_metabat2.403	GH2	UBA2214
GBGOC47_metabat2.413	GH3	UBA2214
GBGOC47_metabat2.96	CBM67+GH2	Aminicenantia
HRSPAC47_maxbin.033	GT51	Clostridia
HRSPAC47_maxbin.034	CBM50+GH23	Desulfuromonadia
HRSPAC47_metabat2.19	GH2	Bacteroidia
HRSPAC47_metabat2.53	CE4	Gammaproteobacteria
HRSPAC47_metabat2.53	GH23	Gammaproteobacteria
KJ6_maxbin.007	GH23+CBM50	MSB-5A5
KJ6_metabat2.15	GH23+CBM50	JACQVX01
KOR58_maxbin.012	CE4	Gammaproteobacteria
KOR58_maxbin.012	GH102+GH23	Gammaproteobacteria
KOR58_maxbin.012	GH103	Gammaproteobacteria
KOR58_maxbin.012	GH23	Gammaproteobacteria
KOR58_maxbin.012	GT51	Gammaproteobacteria
KOR58_metabat2.14	GH103	Alphaproteobacteria
LOKART30_maxbin.040	GH95+GH29	Gammaproteobacteria
LOKART30_maxbin.040	GT51	Gammaproteobacteria
LOKART30_maxbin.045	GH3+GH163+GH95	Phycisphaerae
LOKART30_maxbin.065	GT51	UBA9160
LOKART30_maxbin.069	GT51	B62-G9
LOKART30_maxbin.081	GH23	BMS3Abin14
LOKART30_maxbin.084	GH23	SURF-5
LOKART30_maxbin.085	GH23	UBA7883
LOKART30_maxbin.085	GT51	UBA7883
LOKART30_maxbin.087	GH2	Bacteroidia
LOKART30_maxbin.087	GH23	Bacteroidia
LOKART30_maxbin.092	GT51	Glassbacteria
LOKART30_maxbin.099	CBM67+CBM42+GH2	Planctomycetia
LOKART30_maxbin.099	GH2	Planctomycetia
LOKART30_maxbin.109	GH2+GH123+GH123+GH123	Bacteroidia
LOKART30_maxbin.109	GH3	Bacteroidia
LOKART30_maxbin.109	GT51	Bacteroidia
LOKART30_maxbin.114	GH29	Hydrogenedentia
LOKART30_maxbin.114	GT51	Hydrogenedentia
LOKART30_maxbin.146	GT51	Unknown
LOKART30_maxbin.177	GH23+CBM50	Desulfobacteria
LOKART30_metabat2.139	GH109+GH130	Bacteroidia
LOKART30_metabat2.139	GH29+CBM13	Bacteroidia
LOKART60_maxbin.034	GH3	Anaerolineae
LOKART60_maxbin.034	GH3+CBM6+GH2+GH4+GH130	Anaerolineae
LOKART60_maxbin.062	CE4+GH148	UBA5377
LOKART60_maxbin.062	GH23	UBA5377
LOKART62_maxbin.070	CE4+GH148	UBA5377
LOKART62_maxbin.077	GH3	Anaerolineae
LOKART62_maxbin.108	GH23	Aminicenantia
LOKART95_maxbin.042	GH20+GH3+CBM2+CBM6	Thermoanaerobaculia
MARPAC23_maxbin.015	GH103	Gammaproteobacteria
MARPAC23_maxbin.026	GT51	Vicinamibacteria
MARPAC23_maxbin.026	GT83	Vicinamibacteria

## Sheet: Table 7 - Tax Bacteria (Class)
TAXA (CLASS)	CIGOMD18	DELGOM55	DELGOM56	DELGOM58	DELGOM59	DELGOM60	LOKART60	KJGOM6	GBGOC44	GBGOC45	HRSPAC47	LOKART30	LOKART62	LOKART95	SMMPAC33	SMMPAC46	GBGOC47	CIGOMA4	DELGOM54	DELGOM57	GYRPAC92	MARPAC23	KJGOM5	KJGOM4	DSANT08	KOR52	KOR58	ART45	ART50	ART48	ART47	ART46	ART49	DSANT09	DSANT95	DSANT06	DSANT11
Actinomycetia	24.6803	25.4793	24.3618	22.1735	21.8803	23.1281	15.4436	21.4728	14.0007	12.7717	9.10285	17.9191	14.1675	15.7516	19.4982	18.6292	8.24911	28.9627	28.2478	26.4688	19.4638	20.9356	25.1265	25.6935	12.7779	21.1308	21.2874	15.8317	17.9243	20.0858	21.7247	19.4308	20.044	10.6108	10.37	8.64801	20.532
Bacteroidia	0.891212	0.913747	1.00108	1.06992	1.10257	1.02831	1.11462	1.16406	1.38628	1.36831	1.37992	1.10223	1.0493	1.08731	1.31003	1.43611	1.93395	0.316446	0.606008	0.672324	0.38124	0.570443	0.635495	0.452038	1.21791	0.778017	0.687134	0.803669	0.659662	0.62322	0.601162	0.644567	0.597115	0.898442	0.66915	1.81783	1.26692
Cytophagia	1.17187	1.19857	1.20445	1.25502	1.28217	1.21773	1.38797	1.5004	1.48795	1.47516	1.2948	1.39724	1.237	1.31694	1.52645	1.59973	1.69052	0.552458	0.895365	0.977876	0.677903	1.02096	0.969798	0.771678	1.42187	1.12781	1.04576	1.33676	1.16701	1.09954	1.07357	1.16469	1.02569	1.40116	0.393714	1.89201	1.04916
Flavobacteriia	2.05973	2.01881	2.26505	2.5559	2.56856	2.42492	3.36903	3.054	4.0444	4.27466	6.22143	3.7431	3.19131	3.45577	4.17589	3.74459	8.24628	0.625853	1.243	1.52782	1.09808	2.5779	1.57206	1.08983	18.0084	2.6489	2.88843	6.04878	5.43873	4.37208	2.98211	3.63406	4.77216	32.8589	4.92551	37.6488	3.29295
Sphingobacteriia	0.595234	0.589653	0.587141	0.686361	0.675771	0.655023	0.812811	0.827766	1.0891	1.10051	0.879096	0.806026	0.731654	0.832371	0.910647	0.917124	1.37386	0.182935	0.375544	0.428664	0.267154	0.438642	0.431718	0.300325	0.830207	0.526966	0.472643	0.682731	0.570045	0.521203	0.48204	0.544793	0.486893	0.828964	0.221785	1.20342	0.491135
Dehalococcoidia	0.339783	0.426538	0.225143	0.25762	0.152713	0.218377	1.0098	0.293047	0.087475	0.09778	0.085136	0.134118	0.322987	0.361533	0.192224	0.224316	0.065152	0.029771	0.106812	0.134373	0.054423	0.054331	0.111774	0.040656	0.051623	0.047063	0.038461	0.031802	0.032605	0.036324	0.040761	0.033886	0.02975	0.024001	0.008527	0.031161	0.057614
Bacilli	5.50682	5.74051	5.81046	6.4756	6.31533	6.2185	8.26255	6.99286	8.31911	8.76551	8.58604	8.30837	7.66418	8.74485	7.89241	7.42323	7.902	2.03008	3.6579	4.1421	2.61176	3.57777	4.01172	3.00999	4.21188	3.99935	3.37502	4.49521	4.06895	3.94866	3.78118	3.99828	3.72342	3.33448	2.23607	4.53828	3.91135
Clostridia	2.98707	3.34422	3.55786	4.11379	4.02707	3.92757	4.96695	3.81472	5.22463	5.81035	6.63127	4.25043	4.63961	5.08537	4.53697	4.43863	5.52775	0.890358	1.91017	2.22294	1.06708	1.5147	1.98242	1.28589	2.21974	1.78338	1.60725	1.88412	1.62833	1.60881	1.54807	1.5897	1.46361	1.49124	4.50136	2.61886	2.18493
Fusobacteriia	0.154743	0.156092	0.182049	0.241831	0.23549	0.220043	0.353809	0.250495	0.421686	0.487731	0.610596	0.432477	0.378989	0.420441	0.356742	0.264941	0.755138	0.035714	0.085525	0.104313	0.057285	0.101183	0.114194	0.067616	0.143686	0.10026	0.097633	0.153694	0.119735	0.115321	0.103167	0.110874	0.100107	0.119419	1.01331	0.2121	0.13874
Planctomycetia	2.94592	3.08829	2.41075	2.45754	2.3072	2.48991	2.3616	3.26461	1.60824	1.57178	1.13574	3.27183	2.60497	3.37854	2.61733	2.40962	1.22917	2.05214	3.09773	3.05	2.44837	3.44295	2.59112	2.66182	1.75114	2.58205	2.10362	2.16059	3.03821	2.42072	2.71361	2.64738	2.89366	1.73278	0.697497	1.39473	2.60291
Alphaproteobacteria	15.265	15.2841	14.019	13.5395	13.4686	13.6629	11.1695	14.8036	9.89319	9.28998	12.8224	14.5951	10.5165	13.1211	13.4508	12.7166	6.91379	31.5125	21.0745	19.7344	33.8381	27.1236	23.5386	27.0047	14.7981	18.0908	23.6028	17.3	20.1248	20.1965	21.6236	20.0438	21.3657	17.7651	16.035	11.6155	14.2701
Betaproteobacteria	9.14916	8.82007	8.90273	8.50468	8.57169	8.64009	17.757	8.54582	6.82515	6.2314	5.26566	13.2994	25.0464	15.7594	7.73536	7.908	5.05119	10.5524	9.97039	9.61369	11.367	9.91839	9.91453	10.4031	6.93552	10.6748	10.0363	9.47076	9.6698	9.93209	10.2755	10.2812	9.83358	5.23351	5.49829	4.27779	9.20874
Deltaproteobacteria	6.40722	6.69694	7.58997	8.99982	9.14971	8.7399	4.56263	5.9875	11.3922	14.7863	12.0575	3.28026	3.69396	4.0351	7.47721	9.11535	8.63152	3.60333	5.28567	6.03636	3.07205	3.03796	4.66446	3.92347	6.83818	6.46878	5.13642	3.32481	3.17872	3.17124	3.46819	3.34862	3.15096	2.33647	1.42835	2.93699	11.8633
Epsilonproteobacteria	0.772995	0.876787	1.0845	0.961684	1.11014	0.904788	1.2254	0.966319	3.59082	3.36088	6.06413	1.24182	1.1332	1.21208	1.26387	1.27376	12.7686	0.192013	0.40123	0.504625	0.318795	0.449415	0.473786	0.333087	1.23295	0.516796	0.488719	2.61232	0.556429	0.564451	0.486734	0.546614	0.498966	0.737984	0.284354	2.30126	0.79409
Gammaproteobacteria	19.7854	17.2545	18.0062	17.9412	18.1557	17.8023	17.8958	18.6139	20.1139	18.5532	20.9801	18.7458	16.7097	18.0931	18.878	19.8378	22.5633	13.882	16.3601	17.4353	19.0361	19.7499	17.4094	17.5227	22.3716	24.0444	21.983	28.8352	26.6329	26.168	23.6723	26.7621	24.8958	15.969	47.7495	14.0097	22.439
Thermodesulfobacteria	0.08388	0.0943	0.156938	0.161277	0.205951	0.154805	0.129636	0.097795	2.16412	1.48224	0.175276	0.062635	0.095275	0.10729	0.110124	0.14434	0.090614	0.016864	0.048155	0.061556	0.020197	0.025561	0.0545	0.031945	0.044648	0.044376	0.036867	0.032057	0.02855	0.02829	0.027225	0.028129	0.025177	0.023921	0.006908	0.036355	0.050586
Other	7.2036	8.01764	8.63481	8.60471	8.79112	8.56664	8.1773	8.35032	8.3511	8.57251	6.70808	7.4101	6.8176	7.23722	8.06775	7.91665	7.00803	4.56248	6.63411	6.88478	4.22061	5.46078	6.39804	5.40768	5.14467	5.43539	5.11254	4.9958	5.1612	5.10773	5.39615	5.19045	5.09339	4.63389	3.96062	4.81721	5.84648

## Sheet: Table 8 - Soil MAG
genome_id	metagenome_id	genome_length	num_contigs	n50	num_16s	num_5s	num_23s	num_trna	completeness	contamination	quality_score	mimag_quality	otu_id	ecosystem	ecosystem_category	ecosystem_type	habitat	longitude	latitude
3300027773_32	3300027773	3482740	245	19783	1	1	1	40	93.17	1.66	84.87	HQ	OTU-9981	d__Bacteria;p__Proteobacteria;c__Alphaproteobacteria;o__Rhizobiales;f__Xanthobacteraceae;g__Pseudolabrys;s__	Terrestrial	Soil	Surface soil	-76.3402	40.7999
3300012943_42	3300012943	2898484	55	97406	1	1	1	32	88.63	0.43	86.48	MQ	OTU-9902	d__Bacteria;p__Proteobacteria;c__Alphaproteobacteria;o__UBA1301;f__UBA1301;g__UBA6038;s__	Terrestrial	Soil	soil	-122.29	37.83
3300012940_19	3300012940	6169885	402	24853	1	1	1	48	97.44	3.81	78.39	HQ	OTU-9885	d__Bacteria;p__Proteobacteria;c__Alphaproteobacteria;o__Rhizobiales;f__Xanthobacteraceae;g__Pseudorhodoplanes;s__	Terrestrial	Soil	compost	-122.29	37.83
3300027939_1	3300027939	2399002	372	7075	0	0	0	32	77.63	1.02	72.53	MQ	OTU-9879	d__Bacteria;p__Proteobacteria;c__Alphaproteobacteria;o__Sphingomonadales;f__Sphingomonadaceae;g__Novosphingobium;s__	Terrestrial	Soil	Sand	-119.272	46.372
3300027826_14	3300027826	5549278	43	175694	1	1	1	42	95.94	1.27	89.59	HQ	OTU-9654	d__Bacteria;p__Proteobacteria;c__Alphaproteobacteria;o__Rhizobiales;f__Xanthobacteraceae;g__PH10;s__	Terrestrial	Soil	Surface soil	-76.3402	40.7999
3300015069_5	3300015069	2984435	164	29569	1	1	1	45	96.7	0.22	95.6	HQ	OTU-9414	d__Bacteria;p__Proteobacteria;c__Alphaproteobacteria;o__Sphingomonadales;f__Sphingomonadaceae;g__Sphingomonas_F;s__	Terrestrial	Soil	Glacier forefield soil	-50.0824	67.1568
3300009700_19	3300009700	2496609	178	20524	1	1	1	32	94.35	0.4	92.35	MQ	OTU-9190	d__Bacteria;p__Proteobacteria;c__Alphaproteobacteria;o__Rhizobiales;f__Methyloligellaceae;g__Methyloceanibacter;s__	Terrestrial	Soil	Peatlands soil	11.881	50.1318
3300027625_13	3300027625	2524267	234	14783	1	0	0	33	92.2	2.23	81.05	MQ	OTU-9190	d__Bacteria;p__Proteobacteria;c__Alphaproteobacteria;o__Rhizobiales;f__Methyloligellaceae;g__Methyloceanibacter;s__	Terrestrial	Soil	Peatlands soil	11.881	50.1318
3300027696_13	3300027696	2823770	303	12447	0	1	1	29	88.17	3.52	70.57	MQ	OTU-9190	d__Bacteria;p__Proteobacteria;c__Alphaproteobacteria;o__Rhizobiales;f__Methyloligellaceae;g__Methyloceanibacter;s__	Terrestrial	Soil	Peatlands soil	11.881	50.1318
3300027570_12	3300027570	2182702	275	9204	1	0	0	29	83.58	0.4	81.58	MQ	OTU-9190	d__Bacteria;p__Proteobacteria;c__Alphaproteobacteria;o__Rhizobiales;f__Methyloligellaceae;g__Methyloceanibacter;s__	Terrestrial	Soil	Peatlands soil	11.881	50.1318
3300009839_23	3300009839	1802496	137	19807	1	0	1	21	80.32	0.62	77.22	MQ	OTU-9190	d__Bacteria;p__Proteobacteria;c__Alphaproteobacteria;o__Rhizobiales;f__Methyloligellaceae;g__Methyloceanibacter;s__	Terrestrial	Soil	Peatlands soil	11.881	50.1318
3300012005_13	3300012005	3376280	284	15953	1	1	1	43	93.61	0.43	91.46	HQ	OTU-9143	d__Bacteria;p__Proteobacteria;c__Alphaproteobacteria;o__UBA1301;f__UBA1301;g__UBA6038;s__	Terrestrial	Soil	Permafrost	NULL	NULL
3300027706_22	3300027706	4309703	206	29049	1	1	1	45	98.33	3.39	81.38	HQ	OTU-8792	d__Bacteria;p__Proteobacteria;c__Alphaproteobacteria;o__Elsterales;f__Elsteraceae;g__;s__	Terrestrial	Soil	Surface soil	-76.3402	40.7999
3300027857_18	3300027857	4819992	27	218887	2	0	1	46	99.5	0.51	96.95	MQ	OTU-8662	d__Bacteria;p__Proteobacteria;c__Alphaproteobacteria;o__Rhodospirillales;f__Magnetospirillaceae;g__;s__	Terrestrial	Soil	Surface soil	-76.3402	40.7999
3300012860_5	3300012860	3608191	25	226477	0	0	0	46	99.62	0.41	97.57	MQ	OTU-8433	d__Bacteria;p__Proteobacteria;c__Alphaproteobacteria;o__Rhizobiales;f__Devosiaceae;g__Devosia;s__	Terrestrial	Soil	soil	-89.4011	43.073
3300012862_10	3300012862	3589094	13	427745	0	0	0	46	98.95	0.41	96.9	MQ	OTU-8433	d__Bacteria;p__Proteobacteria;c__Alphaproteobacteria;o__Rhizobiales;f__Devosiaceae;g__Devosia;s__	Terrestrial	Soil	soil	-89.4011	43.073
3300012879_8	3300012879	4238483	79	83524	0	0	0	53	98.66	1.57	90.81	MQ	OTU-8433	d__Bacteria;p__Proteobacteria;c__Alphaproteobacteria;o__Rhizobiales;f__Devosiaceae;g__Devosia;s__	Terrestrial	Soil	soil	-89.4011	43.073
3300012842_15	3300012842	2918978	4	701295	0	0	0	42	99.54	0.41	97.49	MQ	OTU-827	d__Bacteria;p__Proteobacteria;c__Alphaproteobacteria;o__Sphingomonadales;f__Sphingomonadaceae;g__Porphyrobacter_A;s__	Terrestrial	Soil	soil	-89.4011	43.073
3300012989_14	3300012989	2442720	245	13261	0	0	0	31	89.34	1.26	83.04	MQ	OTU-8110	d__Bacteria;p__Proteobacteria;c__Alphaproteobacteria;o__Caulobacterales;f__Caulobacteraceae;g__Brevundimonas;s__	Terrestrial	Soil	soil	-76.3842	42.4531
3300025582_9	3300025582	2521544	289	11090	0	0	0	34	79.13	1.2	73.13	MQ	OTU-7718	d__Bacteria;p__Proteobacteria;c__Alphaproteobacteria;o__Rhizobiales;f__Methyloligellaceae;g__Methyloceanibacter;s__	Terrestrial	Soil	Arctic peat soil	-156.61	71.299
3300012830_5	3300012830	5002271	58	143471	0	0	0	50	99.31	2.22	88.21	MQ	OTU-7482	d__Bacteria;p__Proteobacteria;c__Alphaproteobacteria;o__Sphingomonadales;f__Sphingomonadaceae;g__Novosphingobium;s__	Terrestrial	Soil	soil	-89.4011	43.073
3300005615_12	3300005615	3033008	317	12029	1	0	0	32	80.18	1.05	74.93	MQ	OTU-7378	d__Bacteria;p__Proteobacteria;c__Alphaproteobacteria;o__Rhizobiales;f__Xanthobacteraceae;g__Pseudolabrys;s__	Terrestrial	Soil	Corn, switchgrass and miscanthus rhizosphere	-85.3738	42.3948
3300005440_11	3300005440	3461646	415	9861	0	0	0	31	76.17	1.42	69.07	MQ	OTU-7378	d__Bacteria;p__Proteobacteria;c__Alphaproteobacteria;o__Rhizobiales;f__Xanthobacteraceae;g__Pseudolabrys;s__	Terrestrial	Soil	Corn, switchgrass and miscanthus rhizosphere	-85.3738	42.3948
3300026120_5	3300026120	3004751	322	11992	0	0	0	32	80.28	2.23	69.13	MQ	OTU-7335	d__Bacteria;p__Proteobacteria;c__Alphaproteobacteria;o__Rhodobacterales;f__Rhodobacteraceae;g__Roseibacterium;s__	Terrestrial	Soil	Pond soil	-122.133	37.4965
3300012921_17	3300012921	4846940	35	206694	0	0	0	38	97.01	2.24	85.81	MQ	OTU-7305	d__Bacteria;p__Proteobacteria;c__Alphaproteobacteria;o__Acetobacterales;f__Acetobacteraceae;g__Roseomonas_A;s__	Terrestrial	Soil	Contaminated culture	-109.55	38.5733
3300025634_5	3300025634	3890200	440	10692	1	1	1	23	78.99	1.96	69.19	MQ	OTU-7261	d__Bacteria;p__Proteobacteria;c__Alphaproteobacteria;o__Rhizobiales;f__Xanthobacteraceae;g__Bradyrhizobium;s__	Terrestrial	Soil	Arctic peat soil	-156.61	71.2999
3300015024_21	3300015024	3843261	241	25471	1	1	1	45	96.08	3.86	76.78	HQ	OTU-7098	d__Bacteria;p__Proteobacteria;c__Alphaproteobacteria;o__Caulobacterales;f__Caulobacteraceae;g__;s__	Terrestrial	Soil	Glacier forefield soil	18.4709	67.9109
3300015024_23	3300015024	3622922	177	35378	0	0	0	44	97.16	1.82	88.06	MQ	OTU-7096	d__Bacteria;p__Proteobacteria;c__Alphaproteobacteria;o__Acetobacterales;f__Acetobacteraceae;g__;s__	Terrestrial	Soil	Glacier forefield soil	18.4709	67.9109
3300027857_21	3300027857	4173690	70	95086	1	0	0	37	98.7	3.41	81.65	MQ	OTU-7	d__Bacteria;p__Proteobacteria;c__Alphaproteobacteria;o__Caulobacterales;f__Caulobacteraceae;g__Phenylobacterium;s__	Terrestrial	Soil	Surface soil	-76.3402	40.7999
3300012859_9	3300012859	3420934	35	120493	0	0	0	44	99.21	0.14	98.51	MQ	OTU-6670	d__Bacteria;p__Proteobacteria;c__Alphaproteobacteria;o__Rhizobiales;f__Devosiaceae;g__Devosia;s__	Terrestrial	Soil	soil	-89.4011	43.073
3300026294_4	3300026294	6488169	693	11556	0	0	0	35	89.79	2.85	75.54	MQ	OTU-6638	d__Bacteria;p__Proteobacteria;c__Alphaproteobacteria;o__Rhizobiales;f__Xanthobacteraceae;g__Bradyrhizobium;s__	Terrestrial	Soil	Soil	-149.314	68.6135
3300026217_2	3300026217	6113399	692	10835	1	0	0	36	85.77	2.06	75.47	MQ	OTU-6638	d__Bacteria;p__Proteobacteria;c__Alphaproteobacteria;o__Rhizobiales;f__Xanthobacteraceae;g__Bradyrhizobium;s__	Terrestrial	Soil	Grasslands soil	-149.314	68.6139
3300012921_36	3300012921	3368624	41	114946	1	1	1	43	99.66	0.71	96.11	HQ	OTU-6630	d__Bacteria;p__Proteobacteria;c__Alphaproteobacteria;o__Sphingomonadales;f__Sphingomonadaceae;g__Sphingopyxis;s__	Terrestrial	Soil	Contaminated culture	-109.55	38.5733
3300012921_30	3300012921	3726536	134	39238	0	0	0	41	98.27	1.29	91.82	MQ	OTU-6628	d__Bacteria;p__Proteobacteria;c__Alphaproteobacteria;o__Caulobacterales;f__Caulobacteraceae;g__Caulobacter;s__	Terrestrial	Soil	Contaminated culture	-109.55	38.5733
3300012921_39	3300012921	2961631	461	6882	1	1	1	30	75.33	0.91	70.78	MQ	OTU-6624	d__Bacteria;p__Proteobacteria;c__Alphaproteobacteria;o__Rhodobacterales;f__Rhodobacteraceae;g__Tabrizicola;s__	Terrestrial	Soil	Contaminated culture	-109.55	38.5733
3300025862_23	3300025862	2926529	87	59682	1	1	1	50	98.7	1.09	93.25	HQ	OTU-6124	d__Bacteria;p__Proteobacteria;c__Alphaproteobacteria;o__Rhizobiales;f__Thermopetrobacteraceae;g__;s__	Terrestrial	Soil	Arctic peat soil	-156.61	71.299
3300025862_24	3300025862	2800340	360	9191	0	0	0	37	81.99	2.32	70.39	MQ	OTU-6121	d__Bacteria;p__Proteobacteria;c__Alphaproteobacteria;o__UBA1301;f__UBA1301;g__UBA6038;s__	Terrestrial	Soil	Arctic peat soil	-156.61	71.299
3300012821_6	3300012821	5049155	278	26561	0	0	0	41	97.75	3.47	80.4	MQ	OTU-6008	d__Bacteria;p__Proteobacteria;c__Alphaproteobacteria;o__Sphingomonadales;f__Sphingomonadaceae;g__Sphingomonas;s__	Terrestrial	Soil	soil	-89.4011	43.073
3300005260_8	3300005260	3673927	186	30105	0	1	0	34	86.49	0.94	81.79	MQ	OTU-5617	d__Bacteria;p__Proteobacteria;c__Alphaproteobacteria;o__UBA1301;f__UBA1301;g__UBA6038;s__	Terrestrial	Soil	soil	151.235	-33.9179
3300012940_60	3300012940	3106676	208	19649	1	1	1	36	92.61	1.68	84.21	HQ	OTU-527	d__Bacteria;p__Proteobacteria;c__Alphaproteobacteria;o__;f__;g__;s__	Terrestrial	Soil	compost	-122.29	37.83
3300012921_94	3300012921	2191238	1	2191238	1	0	0	32	76.27	0.32	74.67	MQ	OTU-4751	d__Bacteria;p__Proteobacteria;c__Alphaproteobacteria;o__Rhizobiales;f__Xanthobacteraceae;g__Ga0077548;s__	Terrestrial	Soil	Contaminated culture	-109.55	38.5733
3300027968_33	3300027968	3527680	84	400576	1	0	0	46	99.57	3.49	82.12	MQ	OTU-4539	d__Bacteria;p__Proteobacteria;c__Alphaproteobacteria;o__Elsterales;f__Elsteraceae;g__;s__	Terrestrial	Soil	Surface soil	-76.3402	40.7999
3300025817_6	3300025817	3969293	199	29309	1	0	1	40	99.46	3.07	84.11	MQ	OTU-4331	d__Bacteria;p__Proteobacteria;c__Alphaproteobacteria;o__Kiloniellales;f__Kiloniellaceae;g__;s__	Terrestrial	Soil	Natural and restored wetlands	-122.509	37.9264
3300026007_8	3300026007	4008056	251	21186	1	0	0	38	94.43	3.84	75.23	MQ	OTU-4331	d__Bacteria;p__Proteobacteria;c__Alphaproteobacteria;o__Kiloniellales;f__Kiloniellaceae;g__;s__	Terrestrial	Soil	Natural and restored wetlands	-122.509	37.9264
3300017426_21	3300017426	4460522	47	121982	1	0	0	45	97.68	1.42	90.58	MQ	OTU-4259	d__Bacteria;p__Proteobacteria;c__Alphaproteobacteria;o__Rhizobiales;f__Xanthobacteraceae;g__PH10;s__	Terrestrial	Soil	iron-sulfur acid spring	-116.158	51.1699
3300027968_28	3300027968	3996790	75	99448	0	1	2	43	98.26	0.52	95.66	MQ	OTU-4053	d__Bacteria;p__Proteobacteria;c__Alphaproteobacteria;o__Elsterales;f__Elsteraceae;g__;s__	Terrestrial	Soil	Surface soil	-76.3402	40.7999
3300027965_37	3300027965	3782948	58	139182	0	1	2	43	97.39	0.52	94.79	MQ	OTU-4053	d__Bacteria;p__Proteobacteria;c__Alphaproteobacteria;o__Elsterales;f__Elsteraceae;g__;s__	Terrestrial	Soil	Surface soil	-76.3402	40.7999
3300027706_23	3300027706	4285172	19	402042	1	1	1	47	99.13	1.74	90.43	HQ	OTU-4045	d__Bacteria;p__Proteobacteria;c__Alphaproteobacteria;o__Elsterales;f__Elsteraceae;g__;s__	Terrestrial	Soil	Surface soil	-76.3402	40.7999
3300027965_34	3300027965	4277876	13	500984	0	0	0	46	99.13	1.74	90.43	MQ	OTU-4045	d__Bacteria;p__Proteobacteria;c__Alphaproteobacteria;o__Elsterales;f__Elsteraceae;g__;s__	Terrestrial	Soil	Surface soil	-76.3402	40.7999
3300027826_19	3300027826	4314064	15	401921	0	0	0	44	99.13	1.74	90.43	MQ	OTU-4045	d__Bacteria;p__Proteobacteria;c__Alphaproteobacteria;o__Elsterales;f__Elsteraceae;g__;s__	Terrestrial	Soil	Surface soil	-76.3402	40.7999
3300027968_22	3300027968	4276650	15	401182	1	0	0	46	99.13	1.74	90.43	MQ	OTU-4045	d__Bacteria;p__Proteobacteria;c__Alphaproteobacteria;o__Elsterales;f__Elsteraceae;g__;s__	Terrestrial	Soil	Surface soil	-76.3402	40.7999
3300027869_16	3300027869	4276555	12	500984	0	0	0	44	99.13	1.74	90.43	MQ	OTU-4045	d__Bacteria;p__Proteobacteria;c__Alphaproteobacteria;o__Elsterales;f__Elsteraceae;g__;s__	Terrestrial	Soil	Surface soil	-76.3402	40.7999
3300012842_9	3300012842	3917263	18	286201	0	1	0	45	98.05	1.47	90.7	MQ	OTU-387	d__Bacteria;p__Proteobacteria;c__Alphaproteobacteria;o__Sphingomonadales;f__Sphingomonadaceae;g__Porphyrobacter_A;s__	Terrestrial	Soil	soil	-89.4011	43.073
3300012816_3	3300012816	5356399	73	115271	1	0	0	49	100	0	100	MQ	OTU-380	d__Bacteria;p__Proteobacteria;c__Alphaproteobacteria;o__Caulobacterales;f__Caulobacteraceae;g__Caulobacter;s__	Terrestrial	Soil	soil	-89.4011	43.073
3300012842_2	3300012842	5354180	79	113139	1	0	0	49	100	0	100	MQ	OTU-380	d__Bacteria;p__Proteobacteria;c__Alphaproteobacteria;o__Caulobacterales;f__Caulobacteraceae;g__Caulobacter;s__	Terrestrial	Soil	soil	-89.4011	43.073
3300012811_3	3300012811	5048272	330	21052	0	0	0	49	89.69	1.49	82.24	MQ	OTU-380	d__Bacteria;p__Proteobacteria;c__Alphaproteobacteria;o__Caulobacterales;f__Caulobacteraceae;g__Caulobacter;s__	Terrestrial	Soil	soil	-89.4011	43.073
3300027090_1	3300027090	5153062	655	9355	1	0	0	37	83.14	4.95	58.39	MQ	OTU-3765	d__Bacteria;p__Proteobacteria;c__Alphaproteobacteria;o__Rhizobiales;f__Xanthobacteraceae;g__;s__	Terrestrial	Soil	Forest soil	-72.2095	42.533
3300027905_49	3300027905	3169945	368	10660	0	0	0	38	85.18	1.16	79.38	MQ	OTU-3128	d__Bacteria;p__Proteobacteria;c__Alphaproteobacteria;o__Rhodospirillales;f__Magnetospirillaceae;g__;s__	Terrestrial	Soil	Peatlands soil	11.88	50.13
3300012862_12	3300012862	3334352	11	621372	1	1	1	43	99.2	1.56	91.4	HQ	OTU-3104	d__Bacteria;p__Proteobacteria;c__Alphaproteobacteria;o__Sphingomonadales;f__Sphingomonadaceae;g__Sphingobium;s__	Terrestrial	Soil	soil	-89.4011	43.073
3300012859_10	3300012859	3296357	11	621372	1	1	1	43	99.2	1.56	91.4	HQ	OTU-3104	d__Bacteria;p__Proteobacteria;c__Alphaproteobacteria;o__Sphingomonadales;f__Sphingomonadaceae;g__Sphingobium;s__	Terrestrial	Soil	soil	-89.4011	43.073
3300025721_9	3300025721	2649903	342	9083	0	1	1	40	80.41	4.93	55.76	MQ	OTU-2919	d__Bacteria;p__Proteobacteria;c__Alphaproteobacteria;o__Rhizobiales;f__Methyloligellaceae;g__Methyloceanibacter;s__	Terrestrial	Soil	Arctic peat soil	-156.61	71.299
3300025854_3	3300025854	2311001	369	6938	1	1	2	27	75.22	1.64	67.02	MQ	OTU-2919	d__Bacteria;p__Proteobacteria;c__Alphaproteobacteria;o__Rhizobiales;f__Methyloligellaceae;g__Methyloceanibacter;s__	Terrestrial	Soil	Arctic peat soil	-156.61	71.299
3300026049_1	3300026049	2658467	214	18247	0	1	1	39	91.27	1.58	83.37	MQ	OTU-2696	d__Bacteria;p__Proteobacteria;c__Alphaproteobacteria;o__Rhizobiales;f__Methyloligellaceae;g__Methyloceanibacter;s__	Terrestrial	Soil	Natural and restored wetlands	-122.027	38.199
3300015204_19	3300015204	3069206	259	14477	0	0	0	35	93.46	2.3	81.96	MQ	OTU-2695	d__Bacteria;p__Proteobacteria;c__Alphaproteobacteria;o__Sphingomonadales;f__Sphingomonadaceae;g__Novosphingobium;s__	Terrestrial	Soil	Glacier forefield soil	-50.0184	67.163
3300015202_19	3300015202	3199541	347	11239	1	0	0	38	91.17	2.8	77.17	MQ	OTU-2676	d__Bacteria;p__Proteobacteria;c__Alphaproteobacteria;o__Sphingomonadales;f__Sphingomonadaceae;g__;s__	Terrestrial	Soil	Glacier forefield soil	18.581	67.9015
3300015204_9	3300015204	4204908	319	22549	1	0	0	49	97.35	1.52	89.75	MQ	OTU-2528	d__Bacteria;p__Proteobacteria;c__Alphaproteobacteria;o__Sphingomonadales;f__Sphingomonadaceae;g__UBA1936;s__	Terrestrial	Soil	Glacier forefield soil	-50.0184	67.163
3300015198_17	3300015198	3215122	316	13553	0	0	0	36	84.29	2.68	70.89	MQ	OTU-2528	d__Bacteria;p__Proteobacteria;c__Alphaproteobacteria;o__Sphingomonadales;f__Sphingomonadaceae;g__UBA1936;s__	Terrestrial	Soil	Glacier forefield soil	-50.0183	67.163
3300027706_42	3300027706	2361874	100	36912	0	1	1	36	79.49	1.88	70.09	MQ	OTU-2526	d__Bacteria;p__Proteobacteria;c__Alphaproteobacteria;o__UBA1301;f__UBA1301;g__UBA6038;s__	Terrestrial	Soil	Surface soil	-76.3402	40.7999
3300028590_18	3300028590	2223911	211	13623	1	1	1	30	86.17	1.99	76.22	MQ	OTU-2039	d__Bacteria;p__Proteobacteria;c__Alphaproteobacteria;o__Micavibrionales;f__Micavibrionaceae;g__;s__	Terrestrial	Soil	soil	-77.032	42.673
3300026271_3	3300026271	3224503	400	10228	0	0	0	38	87.82	2.93	73.17	MQ	OTU-17912	d__Bacteria;p__Proteobacteria;c__Alphaproteobacteria;o__Rhizobiales;f__Xanthobacteraceae;g__Pseudolabrys;s__	Terrestrial	Soil	Soil	-149.314	68.6137
3300025581_11	3300025581	2665226	328	9289	1	0	0	28	81.68	2.93	67.03	MQ	OTU-17912	d__Bacteria;p__Proteobacteria;c__Alphaproteobacteria;o__Rhizobiales;f__Xanthobacteraceae;g__Pseudolabrys;s__	Terrestrial	Soil	Arctic peat soil	-156.61	71.2999
3300025650_10	3300025650	3235298	363	11637	1	0	0	30	81.19	4.17	60.34	MQ	OTU-17912	d__Bacteria;p__Proteobacteria;c__Alphaproteobacteria;o__Rhizobiales;f__Xanthobacteraceae;g__Pseudolabrys;s__	Terrestrial	Soil	Arctic peat soil	-156.61	71.299
3300025725_15	3300025725	2961912	451	7409	0	0	0	28	75.15	1.58	67.25	MQ	OTU-17912	d__Bacteria;p__Proteobacteria;c__Alphaproteobacteria;o__Rhizobiales;f__Xanthobacteraceae;g__Pseudolabrys;s__	Terrestrial	Soil	Arctic peat soil	-156.598	71.2838
3300025481_15	3300025481	2008345	346	5972	0	0	0	16	75.08	2.35	63.33	MQ	OTU-17912	d__Bacteria;p__Proteobacteria;c__Alphaproteobacteria;o__Rhizobiales;f__Xanthobacteraceae;g__Pseudolabrys;s__	Terrestrial	Soil	Arctic peat soil	-156.61	71.2999
3300026931_2	3300026931	942686	81	17562	0	0	0	31	81.93	1.86	72.63	MQ	OTU-17795	d__Bacteria;p__Proteobacteria;c__Alphaproteobacteria;o__Pelagibacterales;f__Pelagibacteraceae;g__Fonsibacter;s__GCA_000510845.1	Terrestrial	Soil	Sand	-119.272	46.372
3300015161_7	3300015161	3439530	156	32181	0	0	0	42	97.61	1.77	88.76	MQ	OTU-17582	d__Bacteria;p__Proteobacteria;c__Alphaproteobacteria;o__Sphingomonadales;f__Sphingomonadaceae;g__Sphingomonas_F;s__	Terrestrial	Soil	Glacier forefield soil	-50.0639	67.1565
3300027706_32	3300027706	3248008	58	89203	1	0	0	39	97.07	0.63	93.92	MQ	OTU-17505	d__Bacteria;p__Proteobacteria;c__Alphaproteobacteria;o__Rhizobiales;f__Beijerinckiaceae;g__;s__	Terrestrial	Soil	Surface soil	-76.3402	40.7999
3300027965_43	3300027965	3099947	68	72234	1	0	1	44	94.25	0.31	92.7	MQ	OTU-17505	d__Bacteria;p__Proteobacteria;c__Alphaproteobacteria;o__Rhizobiales;f__Beijerinckiaceae;g__;s__	Terrestrial	Soil	Surface soil	-76.3402	40.7999
3300027706_33	3300027706	2947082	35	124063	1	1	1	40	91.46	0	91.46	MQ	OTU-17504	d__Bacteria;p__Proteobacteria;c__Alphaproteobacteria;o__Rhizobiales;f__Xanthobacteraceae;g__Ga0077548;s__	Terrestrial	Soil	Surface soil	-76.3402	40.7999
3300027968_34	3300027968	3495399	38	183013	0	0	0	53	98.01	3.86	78.71	MQ	OTU-17350	d__Bacteria;p__Proteobacteria;c__Alphaproteobacteria;o__Acetobacterales;f__Acetobacteraceae;g__;s__	Terrestrial	Soil	Surface soil	-76.3402	40.7999
3300027773_47	3300027773	2530296	313	8976	0	0	0	32	82.07	0.25	80.82	MQ	OTU-17350	d__Bacteria;p__Proteobacteria;c__Alphaproteobacteria;o__Acetobacterales;f__Acetobacteraceae;g__;s__	Terrestrial	Soil	Surface soil	-76.3402	40.7999
3300012794_4	3300012794	3340019	295	14905	1	0	0	38	92.7	0.72	89.1	MQ	OTU-17240	d__Bacteria;p__Proteobacteria;c__Alphaproteobacteria;o__Rhizobiales;f__Devosiaceae;g__Devosia;s__	Terrestrial	Soil	soil	-89.4011	43.073
3300027547_1	3300027547	2842749	119	33727	1	1	1	42	95.87	0.36	94.07	HQ	OTU-16893	d__Bacteria;p__Proteobacteria;c__Alphaproteobacteria;o__SL26;f__SL26;g__UBA11222;s__	Terrestrial	Soil	Sand	-119.272	46.372
3300027393_1	3300027393	2889456	57	97120	1	1	1	42	92.61	1.2	86.61	HQ	OTU-16893	d__Bacteria;p__Proteobacteria;c__Alphaproteobacteria;o__SL26;f__SL26;g__UBA11222;s__	Terrestrial	Soil	Sand	-119.272	46.372
3300027706_13	3300027706	5178955	14	676625	0	0	0	45	100	0.87	95.65	MQ	OTU-16849	d__Bacteria;p__Proteobacteria;c__Alphaproteobacteria;o__Elsterales;f__Elsteraceae;g__;s__	Terrestrial	Soil	Surface soil	-76.3402	40.7999
3300027965_24	3300027965	5110513	339	21306	0	1	1	36	96.96	4.87	72.61	MQ	OTU-16849	d__Bacteria;p__Proteobacteria;c__Alphaproteobacteria;o__Elsterales;f__Elsteraceae;g__;s__	Terrestrial	Soil	Surface soil	-76.3402	40.7999
3300027706_16	3300027706	4816803	32	200758	1	1	2	47	99.37	1.61	91.32	HQ	OTU-16848	d__Bacteria;p__Proteobacteria;c__Alphaproteobacteria;o__Rhizobiales;f__Xanthobacteraceae;g__PH10;s__	Terrestrial	Soil	Surface soil	-76.3402	40.7999
3300017448_23	3300017448	3642589	323	14425	0	1	1	45	87.51	1.71	78.96	MQ	OTU-16825	d__Bacteria;p__Proteobacteria;c__Alphaproteobacteria;o__Rhizobiales;f__Beijerinckiaceae;g__Methylocapsa;s__	Terrestrial	Soil	iron-sulfur acid spring	-116.158	51.1699
3300012865_16	3300012865	2851010	144	29618	0	0	0	39	98.92	0.36	97.12	MQ	OTU-1589	d__Bacteria;p__Proteobacteria;c__Alphaproteobacteria;o__Caulobacterales;f__Caulobacteraceae;g__Brevundimonas;s__	Terrestrial	Soil	soil	-89.4011	43.073
3300012856_13	3300012856	2845207	185	23459	0	0	0	36	95.99	0.6	92.99	MQ	OTU-1589	d__Bacteria;p__Proteobacteria;c__Alphaproteobacteria;o__Caulobacterales;f__Caulobacteraceae;g__Brevundimonas;s__	Terrestrial	Soil	soil	-89.4011	43.073
3300012853_11	3300012853	2768994	253	14889	0	0	0	39	95.43	1.09	89.98	MQ	OTU-1589	d__Bacteria;p__Proteobacteria;c__Alphaproteobacteria;o__Caulobacterales;f__Caulobacteraceae;g__Brevundimonas;s__	Terrestrial	Soil	soil	-89.4011	43.073
3300018946_6	3300018946	3617179	10	622441	1	1	1	46	99.57	0.58	96.67	HQ	OTU-15632	d__Bacteria;p__Proteobacteria;c__Alphaproteobacteria;o__Sphingomonadales;f__Sphingomonadaceae;g__Sphingomonas_F;s__	Terrestrial	Soil	Soil	-109.695	38.7121
3300018910_10	3300018910	3092841	95	55302	1	0	0	44	97.83	2.61	84.78	MQ	OTU-15486	d__Bacteria;p__Proteobacteria;c__Alphaproteobacteria;o__Sphingomonadales;f__Sphingomonadaceae;g__Sphingomonas_F;s__	Terrestrial	Soil	Soil	-109.695	38.7121
3300012921_26	3300012921	3876085	116	47669	0	0	0	44	98.7	0.65	95.45	MQ	OTU-15399	d__Bacteria;p__Proteobacteria;c__Alphaproteobacteria;o__Sphingomonadales;f__Sphingomonadaceae;g__;s__	Terrestrial	Soil	Contaminated culture	-109.55	38.5733
3300012921_27	3300012921	3827946	19	363567	1	0	0	40	97.82	0	97.82	MQ	OTU-15398	d__Bacteria;p__Proteobacteria;c__Alphaproteobacteria;o__Acetobacterales;f__;g__;s__	Terrestrial	Soil	Contaminated culture	-109.55	38.5733
3300012921_25	3300012921	3911287	38	158875	1	1	1	44	99.5	0	99.5	HQ	OTU-15397	d__Bacteria;p__Proteobacteria;c__Alphaproteobacteria;o__Sneathiellales;f__Ferrovibrionaceae;g__Ferrovibrio;s__	Terrestrial	Soil	Contaminated culture	-109.55	38.5733
3300012921_28	3300012921	3775024	25	311227	1	1	1	43	97.51	1.99	87.56	HQ	OTU-15390	d__Bacteria;p__Proteobacteria;c__Alphaproteobacteria;o__Rhodospirillales;f__Rhodospirillaceae;g__GCA-2737725;s__	Terrestrial	Soil	Contaminated culture	-109.55	38.5733
3300017655_16	3300017655	3543564	16	281806	0	0	0	44	99.49	0.41	97.44	MQ	OTU-15151	d__Bacteria;p__Proteobacteria;c__Alphaproteobacteria;o__Rhizobiales;f__Devosiaceae;g__;s__	Terrestrial	Soil	soil	-122.29	37.83
3300012840_9	3300012840	3045017	21	250821	0	0	0	43	99.14	0.29	97.69	MQ	OTU-1481	d__Bacteria;p__Proteobacteria;c__Alphaproteobacteria;o__Sphingomonadales;f__Sphingomonadaceae;g__Porphyrobacter_A;s__	Terrestrial	Soil	soil	-89.4011	43.073
3300026953_1	3300026953	4004973	46	147080	0	0	0	43	98.99	0.43	96.84	MQ	OTU-14779	d__Bacteria;p__Proteobacteria;c__Alphaproteobacteria;o__UBA1301;f__UBA1301;g__UBA6038;s__	Terrestrial	Soil	Tropical forest soil	-65	18
3300026932_1	3300026932	3938422	226	26164	0	0	0	41	95.8	1.3	89.3	MQ	OTU-14779	d__Bacteria;p__Proteobacteria;c__Alphaproteobacteria;o__UBA1301;f__UBA1301;g__UBA6038;s__	Terrestrial	Soil	Tropical forest soil	-65	18
3300026934_2	3300026934	4434546	358	18348	0	0	0	41	94.52	2.61	81.47	MQ	OTU-14779	d__Bacteria;p__Proteobacteria;c__Alphaproteobacteria;o__UBA1301;f__UBA1301;g__UBA6038;s__	Terrestrial	Soil	Tropical forest soil	-65	18
3300026947_2	3300026947	3831430	76	103448	0	0	0	40	92.9	0.85	88.65	MQ	OTU-14779	d__Bacteria;p__Proteobacteria;c__Alphaproteobacteria;o__UBA1301;f__UBA1301;g__UBA6038;s__	Terrestrial	Soil	Tropical forest soil	-65	18
3300026988_3	3300026988	3422418	186	24318	0	0	0	33	90.29	0.43	88.14	MQ	OTU-14779	d__Bacteria;p__Proteobacteria;c__Alphaproteobacteria;o__UBA1301;f__UBA1301;g__UBA6038;s__	Terrestrial	Soil	Tropical forest soil	-65	18
3300027019_5	3300027019	3232072	454	8149	1	1	1	33	81.92	3.48	64.52	MQ	OTU-14779	d__Bacteria;p__Proteobacteria;c__Alphaproteobacteria;o__UBA1301;f__UBA1301;g__UBA6038;s__	Terrestrial	Soil	Tropical forest soil	-65	18
3300011227_1	3300011227	3100573	331	11626	0	1	0	42	82.87	1.52	75.27	MQ	OTU-14249	d__Bacteria;p__Proteobacteria;c__Alphaproteobacteria;o__Sphingomonadales;f__Sphingomonadaceae;g__Sphingomonas_F;s__	Terrestrial	Soil	Glacier forefield soil	12.2542	78.9278
3300025479_5	3300025479	3103686	502	6635	0	0	0	31	77.45	3.32	60.85	MQ	OTU-1393	d__Bacteria;p__Proteobacteria;c__Alphaproteobacteria;o__Rhizobiales;f__Beijerinckiaceae;g__Rhodoblastus;s__	Terrestrial	Soil	Arctic peat soil	-156.61	71.2999
3300011998_6	3300011998	2369668	265	10471	1	1	1	35	85.83	4.36	64.03	MQ	OTU-1388	d__Bacteria;p__Proteobacteria;c__Alphaproteobacteria;o__Rhizobiales;f__Methyloligellaceae;g__Methyloceanibacter;s__Methyloceanibacter sp1	Terrestrial	Soil	Permafrost	NULL	NULL
3300012865_7	3300012865	4815014	52	161739	0	0	0	50	99.48	1.8	90.48	MQ	OTU-13749	d__Bacteria;p__Proteobacteria;c__Alphaproteobacteria;o__Sphingomonadales;f__Sphingomonadaceae;g__Sphingobium;s__	Terrestrial	Soil	soil	-89.4011	43.073
3300012864_9	3300012864	4868030	54	161767	0	0	0	50	99.36	1.77	90.51	MQ	OTU-13749	d__Bacteria;p__Proteobacteria;c__Alphaproteobacteria;o__Sphingomonadales;f__Sphingomonadaceae;g__Sphingobium;s__	Terrestrial	Soil	soil	-89.4011	43.073
3300012808_7	3300012808	4570582	50	151998	0	0	0	49	99.23	0.73	95.58	MQ	OTU-13749	d__Bacteria;p__Proteobacteria;c__Alphaproteobacteria;o__Sphingomonadales;f__Sphingomonadaceae;g__Sphingobium;s__	Terrestrial	Soil	soil	-89.4011	43.073
3300012878_4	3300012878	4471974	46	144249	0	0	0	49	99.12	0.73	95.47	MQ	OTU-13749	d__Bacteria;p__Proteobacteria;c__Alphaproteobacteria;o__Sphingomonadales;f__Sphingomonadaceae;g__Sphingobium;s__	Terrestrial	Soil	soil	-89.4011	43.073
3300012833_6	3300012833	4567425	64	103090	1	0	0	51	98.89	0.73	95.24	MQ	OTU-13749	d__Bacteria;p__Proteobacteria;c__Alphaproteobacteria;o__Sphingomonadales;f__Sphingomonadaceae;g__Sphingobium;s__	Terrestrial	Soil	soil	-89.4011	43.073
3300012856_7	3300012856	4426340	62	125823	0	0	0	46	86.38	1.31	79.83	MQ	OTU-13749	d__Bacteria;p__Proteobacteria;c__Alphaproteobacteria;o__Sphingomonadales;f__Sphingomonadaceae;g__Sphingobium;s__	Terrestrial	Soil	soil	-89.4011	43.073
3300012808_9	3300012808	3512177	66	93347	0	0	0	42	99.21	0	99.21	MQ	OTU-13741	d__Bacteria;p__Proteobacteria;c__Alphaproteobacteria;o__Rhizobiales;f__Devosiaceae;g__Devosia;s__	Terrestrial	Soil	soil	-89.4011	43.073
3300012842_12	3300012842	3625671	31	216464	0	0	0	44	98.61	1.09	93.16	MQ	OTU-13741	d__Bacteria;p__Proteobacteria;c__Alphaproteobacteria;o__Rhizobiales;f__Devosiaceae;g__Devosia;s__	Terrestrial	Soil	soil	-89.4011	43.073
3300012816_12	3300012816	3491128	45	141135	0	0	0	44	98.48	0.86	94.18	MQ	OTU-13741	d__Bacteria;p__Proteobacteria;c__Alphaproteobacteria;o__Rhizobiales;f__Devosiaceae;g__Devosia;s__	Terrestrial	Soil	soil	-89.4011	43.073
3300012840_7	3300012840	3205377	224	19361	2	1	1	47	96.86	1.86	87.56	HQ	OTU-13710	d__Bacteria;p__Proteobacteria;c__Alphaproteobacteria;o__Caulobacterales;f__Caulobacteraceae;g__Brevundimonas;s__Brevundimonas sp2	Terrestrial	Soil	soil	-89.4011	43.073
3300012862_13	3300012862	3241792	235	19088	0	1	1	47	94.67	4.62	71.57	MQ	OTU-13710	d__Bacteria;p__Proteobacteria;c__Alphaproteobacteria;o__Caulobacterales;f__Caulobacteraceae;g__Brevundimonas;s__Brevundimonas sp2	Terrestrial	Soil	soil	-89.4011	43.073
3300014056_2	3300014056	2793820	528	5320	1	2	2	25	79.23	2.17	68.38	MQ	OTU-13441	d__Bacteria;p__Proteobacteria;c__Alphaproteobacteria;o__Rhizobiales;f__Beijerinckiaceae;g__Methylocapsa;s__	Terrestrial	Soil	Permafrost	NULL	NULL
3300015158_3	3300015158	5453520	161	49902	1	0	0	45	98.73	0.4	96.73	MQ	OTU-13438	d__Bacteria;p__Proteobacteria;c__Alphaproteobacteria;o__Rhizobiales;f__Xanthobacteraceae;g__PH10;s__	Terrestrial	Soil	Glacier forefield soil	-50.064	67.1565
3300012942_71	3300012942	1219363	56	27913	1	1	1	38	86.55	0	86.55	MQ	OTU-13378	d__Bacteria;p__Proteobacteria;c__Alphaproteobacteria;o__UBA1280;f__UBA6156;g__UBA6156;s__	Terrestrial	Soil	compost	-122.29	37.83
3300010403_20	3300010403	2772442	309	12197	1	1	1	39	87.9	3.17	72.05	MQ	OTU-13092	d__Bacteria;p__Proteobacteria;c__Alphaproteobacteria;o__Rhizobiales;f__Methyloligellaceae;g__Methyloceanibacter;s__	Terrestrial	Soil	Terrestrial soil	-85.3708	42.3938
3300010399_32	3300010399	2163912	232	12485	0	1	1	39	80.47	1.72	71.87	MQ	OTU-13092	d__Bacteria;p__Proteobacteria;c__Alphaproteobacteria;o__Rhizobiales;f__Methyloligellaceae;g__Methyloceanibacter;s__	Terrestrial	Soil	Terrestrial soil	-85.3708	42.3938
3300012822_5	3300012822	2860112	9	541976	0	2	0	45	100	0	100	MQ	OTU-13062	d__Bacteria;p__Proteobacteria;c__Alphaproteobacteria;o__Caulobacterales;f__Caulobacteraceae;g__Brevundimonas;s__Brevundimonas sp8	Terrestrial	Soil	soil	-89.4011	43.073
3300012859_13	3300012859	2860744	21	219153	0	2	1	45	99.84	0.11	99.29	MQ	OTU-13062	d__Bacteria;p__Proteobacteria;c__Alphaproteobacteria;o__Caulobacterales;f__Caulobacteraceae;g__Brevundimonas;s__Brevundimonas sp8	Terrestrial	Soil	soil	-89.4011	43.073
3300012860_3	3300012860	4998234	33	426181	1	1	1	47	98.29	1.16	92.49	HQ	OTU-12948	d__Bacteria;p__Proteobacteria;c__Alphaproteobacteria;o__Rhizobiales;f__Xanthobacteraceae;g__62-47;s__	Terrestrial	Soil	soil	-89.4011	43.073
3300027940_1	3300027940	2820067	95	44624	1	0	0	39	91.75	0.43	89.6	MQ	OTU-12231	d__Bacteria;p__Proteobacteria;c__Alphaproteobacteria;o__SL26;f__SL26;g__UBA11222;s__	Terrestrial	Soil	Sand	-119.272	46.372
3300027968_52	3300027968	2787129	80	55338	1	0	0	39	80.56	1.32	73.96	MQ	OTU-12142	d__Bacteria;p__Proteobacteria;c__Alphaproteobacteria;o__Rhizobiales;f__Beijerinckiaceae;g__Methylocapsa;s__	Terrestrial	Soil	Surface soil	-76.3402	40.7999
3300025574_7	3300025574	3193443	89	57743	2	1	1	44	97.71	1.13	92.06	HQ	OTU-12055	d__Bacteria;p__Proteobacteria;c__Alphaproteobacteria;o__Caulobacterales;f__Caulobacteraceae;g__;s__	Terrestrial	Soil	Arctic peat soil	-156.61	71.2999
3300012804_5	3300012804	4007844	556	8339	0	0	0	34	85.64	1.96	75.84	MQ	OTU-11854	d__Bacteria;p__Proteobacteria;c__Alphaproteobacteria;o__Rhizobiales;f__Rhizobiaceae;g__P6BS-III;s__	Terrestrial	Soil	soil	-89.4011	43.073
3300012804_4	3300012804	5347952	380	19623	0	0	0	49	90.15	3.79	71.2	MQ	OTU-11853	d__Bacteria;p__Proteobacteria;c__Alphaproteobacteria;o__Caulobacterales;f__Caulobacteraceae;g__Caulobacter;s__	Terrestrial	Soil	soil	-89.4011	43.073
3300027459_1	3300027459	2765671	129	34543	1	0	0	41	91.72	2.29	80.27	MQ	OTU-11770	d__Bacteria;p__Proteobacteria;c__Alphaproteobacteria;o__Rhizobiales;f__Xanthobacteraceae;g__Ga0077548;s__	Terrestrial	Soil	Soil	-89.32	43.42
3300026859_1	3300026859	4962468	646	9937	1	0	0	30	88.66	3.02	73.56	MQ	OTU-11608	d__Bacteria;p__Proteobacteria;c__Alphaproteobacteria;o__Rhizobiales;f__Xanthobacteraceae;g__Pseudolabrys;s__	Terrestrial	Soil	Tropical forest soil	-65	18
3300026895_1	3300026895	3771959	423	11130	0	0	0	26	88.06	4.09	67.61	MQ	OTU-11608	d__Bacteria;p__Proteobacteria;c__Alphaproteobacteria;o__Rhizobiales;f__Xanthobacteraceae;g__Pseudolabrys;s__	Terrestrial	Soil	Tropical forest soil	-65	18
3300026847_1	3300026847	3208095	430	9003	1	0	0	23	83.86	2.19	72.91	MQ	OTU-11608	d__Bacteria;p__Proteobacteria;c__Alphaproteobacteria;o__Rhizobiales;f__Xanthobacteraceae;g__Pseudolabrys;s__	Terrestrial	Soil	Tropical forest soil	-65	18
3300026817_1	3300026817	3410048	456	8691	1	0	0	16	82.82	2.21	71.77	MQ	OTU-11608	d__Bacteria;p__Proteobacteria;c__Alphaproteobacteria;o__Rhizobiales;f__Xanthobacteraceae;g__Pseudolabrys;s__	Terrestrial	Soil	Tropical forest soil	-65	18
3300026959_1	3300026959	3434060	392	11094	0	0	0	25	80.45	4.06	60.15	MQ	OTU-11608	d__Bacteria;p__Proteobacteria;c__Alphaproteobacteria;o__Rhizobiales;f__Xanthobacteraceae;g__Pseudolabrys;s__	Terrestrial	Soil	Tropical forest soil	-65	18
3300026845_1	3300026845	3112833	453	7592	1	0	0	18	78.91	1.64	70.71	MQ	OTU-11608	d__Bacteria;p__Proteobacteria;c__Alphaproteobacteria;o__Rhizobiales;f__Xanthobacteraceae;g__Pseudolabrys;s__	Terrestrial	Soil	Tropical forest soil	-65	18
3300026909_1	3300026909	3110205	399	9222	1	0	0	22	78.67	2	68.67	MQ	OTU-11608	d__Bacteria;p__Proteobacteria;c__Alphaproteobacteria;o__Rhizobiales;f__Xanthobacteraceae;g__Pseudolabrys;s__	Terrestrial	Soil	Tropical forest soil	-65	18
3300027680_6	3300027680	3070835	461	7341	1	0	0	18	77.77	3.4	60.77	MQ	OTU-11608	d__Bacteria;p__Proteobacteria;c__Alphaproteobacteria;o__Rhizobiales;f__Xanthobacteraceae;g__Pseudolabrys;s__	Terrestrial	Soil	Tropical forest soil	-65	18
3300026823_1	3300026823	2834356	427	7738	1	0	0	22	77.21	2.06	66.91	MQ	OTU-11608	d__Bacteria;p__Proteobacteria;c__Alphaproteobacteria;o__Rhizobiales;f__Xanthobacteraceae;g__Pseudolabrys;s__	Terrestrial	Soil	Tropical forest soil	-65	18
3300027703_6	3300027703	2575025	393	7633	1	0	0	16	75.25	1.75	66.5	MQ	OTU-11608	d__Bacteria;p__Proteobacteria;c__Alphaproteobacteria;o__Rhizobiales;f__Xanthobacteraceae;g__Pseudolabrys;s__	Terrestrial	Soil	Tropical forest soil	-65	18
3300025921_36	3300025921	3070239	285	15104	1	0	1	44	88.48	2.7	74.98	MQ	OTU-1151	d__Bacteria;p__Proteobacteria;c__Alphaproteobacteria;o__UBA1301;f__UBA1301;g__UBA6038;s__	Terrestrial	Soil	Corn rhizosphere	-85.3738	42.3948
3300015204_25	3300015204	2259702	175	17523	1	0	0	32	86.38	1.3	79.88	MQ	OTU-11454	d__Bacteria;p__Proteobacteria;c__Alphaproteobacteria;o__Sphingomonadales;f__Sphingomonadaceae;g__;s__	Terrestrial	Soil	Glacier forefield soil	-50.0184	67.163
3300027330_4	3300027330	3630317	535	7833	1	0	0	20	78.25	4.89	53.8	MQ	OTU-11410	d__Bacteria;p__Proteobacteria;c__Alphaproteobacteria;o__Rhizobiales;f__Xanthobacteraceae;g__Pseudolabrys;s__	Terrestrial	Soil	Tropical forest soil	-65	18
3300010042_15	3300010042	3207444	14	334960	1	1	1	33	84.96	0	84.96	MQ	OTU-11232	d__Bacteria;p__Proteobacteria;c__Alphaproteobacteria;o__Caulobacterales;f__Caulobacteraceae;g__Caulobacter;s__	Terrestrial	Soil	Serpentine soil	-122.427	38.8723
3300023059_6	3300023059	4829584	157	84234	0	0	0	49	100	3.04	84.8	MQ	OTU-11195	d__Bacteria;p__Proteobacteria;c__Alphaproteobacteria;o__Rhizobiales;f__Rhizobiaceae;g__Ochrobactrum_A;s__	Terrestrial	Soil	enriched soil aggregate	-93	42
3300012879_7	3300012879	4356894	85	77002	0	0	0	47	98.25	0.8	94.25	MQ	OTU-11166	d__Bacteria;p__Proteobacteria;c__Alphaproteobacteria;o__Sphingomonadales;f__Sphingomonadaceae;g__Sphingobium;s__GCF_002708645.1	Terrestrial	Soil	soil	-89.4011	43.073
3300025504_3	3300025504	4402550	216	30370	1	0	0	35	96.93	1.75	88.18	MQ	OTU-1079	d__Bacteria;p__Proteobacteria;c__Alphaproteobacteria;o__Rhizobiales;f__Xanthobacteraceae;g__Bradyrhizobium;s__	Terrestrial	Soil	Arctic peat soil	-156.61	71.2999
3300025588_3	3300025588	4192979	308	17280	1	1	1	32	93.06	1.79	84.11	MQ	OTU-1079	d__Bacteria;p__Proteobacteria;c__Alphaproteobacteria;o__Rhizobiales;f__Xanthobacteraceae;g__Bradyrhizobium;s__	Terrestrial	Soil	Arctic peat soil	-156.61	71.2999
3300027853_8	3300027853	6408386	99	100562	0	0	0	58	99.57	1.32	92.97	MQ	OTU-10779	d__Bacteria;p__Proteobacteria;c__Alphaproteobacteria;o__Elsterales;f__Elsteraceae;g__;s__	Terrestrial	Soil	Soil	NULL	NULL
3300027546_1	3300027546	4636153	704	7176	0	0	0	36	78.08	4.33	56.43	MQ	OTU-10665	d__Bacteria;p__Proteobacteria;c__Alphaproteobacteria;o__Rhizobiales;f__Xanthobacteraceae;g__Bradyrhizobium;s__	Terrestrial	Soil	Forest soil	-120.64	38.88
3300027738_4	3300027738	3994803	553	8362	0	1	0	29	76.34	4.5	53.84	MQ	OTU-10665	d__Bacteria;p__Proteobacteria;c__Alphaproteobacteria;o__Rhizobiales;f__Xanthobacteraceae;g__Bradyrhizobium;s__	Terrestrial	Soil	Forest soil	-120.64	38.88
3300016445_6	3300016445	3833669	352	16313	0	0	0	42	91.38	3.57	73.53	MQ	OTU-10505	d__Bacteria;p__Proteobacteria;c__Alphaproteobacteria;o__Rhodospirillales;f__Magnetospirillaceae;g__;s__	Terrestrial	Soil	Soil	-65.8172	18.321
3300014493_13	3300014493	1769592	164	15521	0	0	0	18	75.5	1.04	70.3	MQ	OTU-10470	d__Bacteria;p__Proteobacteria;c__Alphaproteobacteria;o__Caulobacterales;f__Caulobacteraceae;g__;s__	Terrestrial	Soil	Bog	19.05	68.35
3300011244_1	3300011244	5525864	82	120847	2	1	2	50	98	1.03	92.85	HQ	OTU-10096	d__Bacteria;p__Proteobacteria;c__Alphaproteobacteria;o__Rhizobiales;f__Xanthobacteraceae;g__PH10;s__	Terrestrial	Soil	Glacier forefield soil	12.3322	78.9789
3300012860_6	3300012860	3563280	13	391003	0	2	0	40	100	0.98	95.1	MQ	OTU-12949	d__Bacteria;p__Proteobacteria;c__Gammaproteobacteria;o__Betaproteobacteriales;f__Burkholderiaceae;g__Castellaniella;s__	Terrestrial	Soil	soil	-89.4011	43.073
3300017540_13	3300017540	2908027	99	40701	0	0	0	36	100	0.61	96.95	MQ	OTU-1454	d__Bacteria;p__Proteobacteria;c__Gammaproteobacteria;o__Betaproteobacteriales;f__Burkholderiaceae;g__SCGC-AAA027-K21;s__	Terrestrial	Soil	compost	-122.29	37.83
3300012921_15	3300012921	5277739	49	218824	0	0	0	42	100	0.95	95.25	MQ	OTU-7303	d__Bacteria;p__Proteobacteria;c__Gammaproteobacteria;o__Betaproteobacteriales;f__Ga0077523;g__Ga0077523;s__	Terrestrial	Soil	Contaminated culture	-109.55	38.5733
3300021057_4	3300021057	3877488	138	56515	1	2	0	37	99.88	2.55	87.13	MQ	OTU-2766	d__Bacteria;p__Proteobacteria;c__Gammaproteobacteria;o__Methylococcales;f__Methylococcaceae;g__Methylocaldum;s__	Terrestrial	Soil	soil	-116.255	33.305
3300024305_1	3300024305	4556485	38	213973	0	4	0	0	99.86	0.14	99.16	MQ	OTU-1759	d__Bacteria;p__Proteobacteria;c__Gammaproteobacteria;o__Pseudomonadales;f__Pseudomonadaceae;g__Pseudomonas_A;s__Pseudomonas_A stutzeri	Terrestrial	Soil	saline wetland	-96.6766	40.8786
3300020131_5	3300020131	5284786	179	64772	2	2	1	47	99.75	3.75	81	HQ	OTU-5162	d__Bacteria;p__Proteobacteria;c__Gammaproteobacteria;o__Methylococcales;f__Methylococcaceae;g__Methylocaldum;s__	Terrestrial	Soil	soil	-116.255	33.3049
3300012801_1	3300012801	6550804	49	237993	0	2	0	45	99.74	0.06	99.44	MQ	OTU-16212	d__Bacteria;p__Proteobacteria;c__Gammaproteobacteria;o__Betaproteobacteriales;f__Burkholderiaceae;g__Variovorax;s__Variovorax paradoxus_D	Terrestrial	Soil	soil	-89.4011	43.073
3300020154_4	3300020154	5116461	46	202568	0	2	0	43	99.66	3.71	81.11	MQ	OTU-5686	d__Bacteria;p__Proteobacteria;c__Gammaproteobacteria;o__Methylococcales;f__Methylococcaceae;g__Methylocaldum;s__GCF_002005105.1	Terrestrial	Soil	soil	-116.255	33.3049
3300012864_11	3300012864	3621530	24	270173	0	0	0	44	99.66	0.37	97.81	MQ	OTU-3192	d__Bacteria;p__Proteobacteria;c__Gammaproteobacteria;o__Xanthomonadales;f__Xanthomonadaceae;g__Luteimonas;s__	Terrestrial	Soil	soil	-89.4011	43.073
3300016445_5	3300016445	4353170	50	186568	0	1	0	40	99.65	0.47	97.3	MQ	OTU-10503	d__Bacteria;p__Proteobacteria;c__Gammaproteobacteria;o__Betaproteobacteriales;f__Burkholderiaceae;g__Rhodoferax;s__	Terrestrial	Soil	Soil	-65.8172	18.321
3300016422_6	3300016422	4349660	40	223644	0	1	0	40	99.62	0.47	97.27	MQ	OTU-10503	d__Bacteria;p__Proteobacteria;c__Gammaproteobacteria;o__Betaproteobacteriales;f__Burkholderiaceae;g__Rhodoferax;s__	Terrestrial	Soil	Soil	-65.8172	18.321
3300012796_1	3300012796	6789809	68	156193	0	2	0	47	99.62	0.06	99.32	MQ	OTU-16212	d__Bacteria;p__Proteobacteria;c__Gammaproteobacteria;o__Betaproteobacteriales;f__Burkholderiaceae;g__Variovorax;s__Variovorax paradoxus_D	Terrestrial	Soil	soil	-89.4011	43.073
3300025703_9	3300025703	4291174	226	45914	1	2	2	62	99.57	3.66	81.27	HQ	OTU-16740	d__Bacteria;p__Proteobacteria;c__Gammaproteobacteria;o__Betaproteobacteriales;f__Burkholderiaceae;g__;s__	Terrestrial	Soil	Arctic peat soil	-156.61	71.2999
3300020593_5	3300020593	4162157	40	203442	0	2	1	41	99.55	1.18	93.65	MQ	OTU-4479	d__Bacteria;p__Proteobacteria;c__Gammaproteobacteria;o__Betaproteobacteriales;f__Burkholderiaceae;g__Candidimonas;s__	Terrestrial	Soil	compost	-122.29	37.83
3300012804_1	3300012804	6631337	50	204615	0	4	0	53	99.53	0.47	97.18	MQ	OTU-11855	d__Bacteria;p__Proteobacteria;c__Gammaproteobacteria;o__Betaproteobacteriales;f__Burkholderiaceae;g__Achromobacter;s__Achromobacter denitrificans	Terrestrial	Soil	soil	-89.4011	43.073
3300012799_1	3300012799	6508154	33	329398	0	2	0	53	99.53	0.47	97.18	MQ	OTU-8396	d__Bacteria;p__Proteobacteria;c__Gammaproteobacteria;o__Betaproteobacteriales;f__Burkholderiaceae;g__Achromobacter;s__GCF_001298955.1	Terrestrial	Soil	soil	-89.4011	43.073
3300012003_13	3300012003	3059889	77	74164	1	1	1	42	99.52	4.47	77.17	HQ	OTU-9138	d__Bacteria;p__Proteobacteria;c__Gammaproteobacteria;o__Betaproteobacteriales;f__Gallionellaceae;g__Gallionella;s__GCA_002381565.1	Terrestrial	Soil	Permafrost	NULL	NULL
3300012844_4	3300012844	4907056	67	125577	1	7	0	71	99.48	0.38	97.58	MQ	OTU-7293	d__Bacteria;p__Proteobacteria;c__Gammaproteobacteria;o__Enterobacterales;f__Enterobacteriaceae;g__Leclercia;s__	Terrestrial	Soil	soil	-89.4011	43.073
3300012856_6	3300012856	4920476	65	142588	0	7	0	72	99.48	0.45	97.23	MQ	OTU-7293	d__Bacteria;p__Proteobacteria;c__Gammaproteobacteria;o__Enterobacterales;f__Enterobacteriaceae;g__Leclercia;s__	Terrestrial	Soil	soil	-89.4011	43.073
3300012853_5	3300012853	4863245	131	55959	0	6	0	70	99.45	0.85	95.2	MQ	OTU-7293	d__Bacteria;p__Proteobacteria;c__Gammaproteobacteria;o__Enterobacterales;f__Enterobacteriaceae;g__Leclercia;s__	Terrestrial	Soil	soil	-89.4011	43.073
3300012821_4	3300012821	5627814	46	178438	0	2	0	57	99.43	0.5	96.93	MQ	OTU-6009	d__Bacteria;p__Proteobacteria;c__Gammaproteobacteria;o__Pseudomonadales;f__Pseudomonadaceae;g__Pseudomonas_E;s__	Terrestrial	Soil	soil	-89.4011	43.073
3300012864_8	3300012864	4919149	56	178020	1	7	0	72	99.42	0.38	97.52	MQ	OTU-7293	d__Bacteria;p__Proteobacteria;c__Gammaproteobacteria;o__Enterobacterales;f__Enterobacteriaceae;g__Leclercia;s__	Terrestrial	Soil	soil	-89.4011	43.073
3300012811_2	3300012811	5622608	43	178438	0	2	0	57	99.35	0.5	96.85	MQ	OTU-6009	d__Bacteria;p__Proteobacteria;c__Gammaproteobacteria;o__Pseudomonadales;f__Pseudomonadaceae;g__Pseudomonas_E;s__	Terrestrial	Soil	soil	-89.4011	43.073
3300012840_3	3300012840	6663846	66	168085	0	4	0	55	99.33	0.23	98.18	MQ	OTU-16261	d__Bacteria;p__Proteobacteria;c__Gammaproteobacteria;o__Betaproteobacteriales;f__Burkholderiaceae;g__Achromobacter;s__GCF_001299355.1	Terrestrial	Soil	soil	-89.4011	43.073
3300012790_1	3300012790	3275916	59	85587	0	0	0	47	99.31	0.04	99.11	MQ	OTU-1479	d__Bacteria;p__Proteobacteria;c__Gammaproteobacteria;o__Xanthomonadales;f__Xanthomonadaceae;g__Pseudoxanthomonas;s__	Terrestrial	Soil	soil	-89.4011	43.073
3300012826_8	3300012826	3303767	8	1020748	0	2	0	47	99.31	0.34	97.61	MQ	OTU-1479	d__Bacteria;p__Proteobacteria;c__Gammaproteobacteria;o__Xanthomonadales;f__Xanthomonadaceae;g__Pseudoxanthomonas;s__	Terrestrial	Soil	soil	-89.4011	43.073
3300012844_10	3300012844	3304495	12	836830	0	2	0	47	99.31	0.34	97.61	MQ	OTU-1479	d__Bacteria;p__Proteobacteria;c__Gammaproteobacteria;o__Xanthomonadales;f__Xanthomonadaceae;g__Pseudoxanthomonas;s__	Terrestrial	Soil	soil	-89.4011	43.073
3300012838_9	3300012838	3304641	9	1020748	1	2	0	47	99.31	0.34	97.61	MQ	OTU-1479	d__Bacteria;p__Proteobacteria;c__Gammaproteobacteria;o__Xanthomonadales;f__Xanthomonadaceae;g__Pseudoxanthomonas;s__	Terrestrial	Soil	soil	-89.4011	43.073
3300012796_5	3300012796	3303899	24	180671	0	2	0	47	99.31	0.37	97.46	MQ	OTU-1479	d__Bacteria;p__Proteobacteria;c__Gammaproteobacteria;o__Xanthomonadales;f__Xanthomonadaceae;g__Pseudoxanthomonas;s__	Terrestrial	Soil	soil	-89.4011	43.073
3300012791_1	3300012791	3285305	12	395314	0	0	0	47	99.31	0.04	99.11	MQ	OTU-1479	d__Bacteria;p__Proteobacteria;c__Gammaproteobacteria;o__Xanthomonadales;f__Xanthomonadaceae;g__Pseudoxanthomonas;s__	Terrestrial	Soil	soil	-89.4011	43.073
3300005238_4	3300005238	3714308	40	158939	0	0	0	49	99.2	1.87	89.85	MQ	OTU-11778	d__Bacteria;p__Proteobacteria;c__Gammaproteobacteria;o__Betaproteobacteriales;f__Burkholderiaceae;g__Herminiimonas;s__	Terrestrial	Soil	soil	151.235	-33.9179
3300012799_2	3300012799	6250610	50	238544	0	4	0	62	99.2	1.85	89.95	MQ	OTU-8398	d__Bacteria;p__Proteobacteria;c__Gammaproteobacteria;o__Pseudomonadales;f__Pseudomonadaceae;g__Pseudomonas_E;s__Pseudomonas_E putida	Terrestrial	Soil	soil	-89.4011	43.073
3300012830_4	3300012830	5382526	42	208334	2	5	0	66	99.15	1.65	90.9	MQ	OTU-7483	d__Bacteria;p__Proteobacteria;c__Gammaproteobacteria;o__Betaproteobacteriales;f__Burkholderiaceae;g__Massilia;s__Massilia alkalitolerans	Terrestrial	Soil	soil	-89.4011	43.073
3300011969_2	3300011969	4102512	110	60683	1	1	1	43	99.14	0.5	96.64	HQ	OTU-17718	d__Bacteria;p__Proteobacteria;c__Gammaproteobacteria;o__Betaproteobacteriales;f__Burkholderiaceae;g__Polaromonas;s__GCA_002413395.1	Terrestrial	Soil	Permafrost	NULL	NULL
3300012822_3	3300012822	4741057	30	286944	1	7	0	74	99.11	0.26	97.81	MQ	OTU-17113	d__Bacteria;p__Proteobacteria;c__Gammaproteobacteria;o__Enterobacterales;f__Enterobacteriaceae;g__Leclercia;s__Leclercia adecarboxylata_B	Terrestrial	Soil	soil	-89.4011	43.073
3300012804_3	3300012804	5625253	43	178438	0	2	0	54	99.11	0.5	96.61	MQ	OTU-6009	d__Bacteria;p__Proteobacteria;c__Gammaproteobacteria;o__Pseudomonadales;f__Pseudomonadaceae;g__Pseudomonas_E;s__	Terrestrial	Soil	soil	-89.4011	43.073
3300011987_6	3300011987	3971419	143	44016	0	1	1	39	99.07	0.06	98.77	MQ	OTU-13487	d__Bacteria;p__Proteobacteria;c__Gammaproteobacteria;o__Betaproteobacteriales;f__Burkholderiaceae;g__Polaromonas;s__GCA_002381615.1	Terrestrial	Soil	Permafrost	NULL	NULL
3300012859_4	3300012859	5381640	39	208334	2	5	0	66	99.05	1.65	90.8	MQ	OTU-7483	d__Bacteria;p__Proteobacteria;c__Gammaproteobacteria;o__Betaproteobacteriales;f__Burkholderiaceae;g__Massilia;s__Massilia alkalitolerans	Terrestrial	Soil	soil	-89.4011	43.073
3300012943_23	3300012943	4658068	39	187182	0	3	0	36	99.05	0.26	97.75	MQ	OTU-10540	d__Bacteria;p__Proteobacteria;c__Gammaproteobacteria;o__Pseudomonadales;f__Cellvibrionaceae;g__UBA5868;s__	Terrestrial	Soil	soil	-122.29	37.83
3300012843_5	3300012843	4832576	82	90705	0	5	0	70	98.96	0.41	96.91	MQ	OTU-7293	d__Bacteria;p__Proteobacteria;c__Gammaproteobacteria;o__Enterobacterales;f__Enterobacteriaceae;g__Leclercia;s__	Terrestrial	Soil	soil	-89.4011	43.073
3300012878_5	3300012878	3851531	27	231496	1	1	1	45	98.92	0.52	96.32	HQ	OTU-9889	d__Bacteria;p__Proteobacteria;c__Gammaproteobacteria;o__Xanthomonadales;f__Xanthomonadaceae;g__Luteimonas;s__	Terrestrial	Soil	soil	-89.4011	43.073
3300025718_23	3300025718	2564651	47	132942	0	0	0	40	98.91	0.23	97.76	MQ	OTU-12611	d__Bacteria;p__Proteobacteria;c__Gammaproteobacteria;o__Betaproteobacteriales;f__Burkholderiaceae;g__;s__	Terrestrial	Soil	Arctic peat soil	-156.598	71.2838
3300012865_6	3300012865	4833748	68	130838	0	7	0	70	98.87	0.38	96.97	MQ	OTU-7293	d__Bacteria;p__Proteobacteria;c__Gammaproteobacteria;o__Enterobacterales;f__Enterobacteriaceae;g__Leclercia;s__	Terrestrial	Soil	soil	-89.4011	43.073
3300012862_2	3300012862	5772483	135	67312	0	4	0	65	98.87	1.63	90.72	MQ	OTU-9401	d__Bacteria;p__Proteobacteria;c__Gammaproteobacteria;o__Pseudomonadales;f__Pseudomonadaceae;g__Pseudomonas_E;s__	Terrestrial	Soil	soil	-89.4011	43.073
3300012822_2	3300012822	5942705	100	101681	0	3	0	64	98.75	2.22	87.65	MQ	OTU-9401	d__Bacteria;p__Proteobacteria;c__Gammaproteobacteria;o__Pseudomonadales;f__Pseudomonadaceae;g__Pseudomonas_E;s__	Terrestrial	Soil	soil	-89.4011	43.073
3300012879_9	3300012879	3306661	13	366185	0	2	0	39	98.71	0	98.71	MQ	OTU-16853	d__Bacteria;p__Proteobacteria;c__Gammaproteobacteria;o__Betaproteobacteriales;f__Methylophilaceae;g__Methylobacillus;s__Methylobacillus glycogenes	Terrestrial	Soil	soil	-89.4011	43.073
3300012856_10	3300012856	3773785	106	58978	0	2	0	48	98.69	0.46	96.39	MQ	OTU-2794	d__Bacteria;p__Proteobacteria;c__Gammaproteobacteria;o__Xanthomonadales;f__Xanthomonadaceae;g__Stenotrophomonas_A;s__	Terrestrial	Soil	soil	-89.4011	43.073
3300012859_3	3300012859	5768953	104	91579	0	3	0	63	98.64	1.78	89.74	MQ	OTU-9401	d__Bacteria;p__Proteobacteria;c__Gammaproteobacteria;o__Pseudomonadales;f__Pseudomonadaceae;g__Pseudomonas_E;s__	Terrestrial	Soil	soil	-89.4011	43.073
3300012821_3	3300012821	6609183	49	232908	0	4	0	52	98.6	0.47	96.25	MQ	OTU-11855	d__Bacteria;p__Proteobacteria;c__Gammaproteobacteria;o__Betaproteobacteriales;f__Burkholderiaceae;g__Achromobacter;s__Achromobacter denitrificans	Terrestrial	Soil	soil	-89.4011	43.073
3300012801_2	3300012801	6470846	421	21730	0	2	0	53	98.6	1.28	92.2	MQ	OTU-8396	d__Bacteria;p__Proteobacteria;c__Gammaproteobacteria;o__Betaproteobacteriales;f__Burkholderiaceae;g__Achromobacter;s__GCF_001298955.1	Terrestrial	Soil	soil	-89.4011	43.073
3300012940_34	3300012940	4667576	119	71856	0	0	0	53	98.58	0.19	97.63	MQ	OTU-9124	d__Bacteria;p__Proteobacteria;c__Gammaproteobacteria;o__Betaproteobacteriales;f__Burkholderiaceae;g__Achromobacter;s__	Terrestrial	Soil	compost	-122.29	37.83
3300023065_5	3300023065	4967361	11	529396	0	5	2	66	98.52	0	98.52	MQ	OTU-8564	d__Bacteria;p__Proteobacteria;c__Gammaproteobacteria;o__Enterobacterales;f__Enterobacteriaceae;g__Pantoea;s__GCF_002858935.1	Terrestrial	Soil	enriched soil aggregate	-93	42
3300005260_7	3300005260	3680265	44	132618	0	0	0	50	98.41	1.87	89.06	MQ	OTU-11778	d__Bacteria;p__Proteobacteria;c__Gammaproteobacteria;o__Betaproteobacteriales;f__Burkholderiaceae;g__Herminiimonas;s__	Terrestrial	Soil	soil	151.235	-33.9179
3300012943_33	3300012943	3895275	39	210671	1	0	0	35	98.27	1.29	91.82	MQ	OTU-1789	d__Bacteria;p__Proteobacteria;c__Gammaproteobacteria;o__Pseudomonadales;f__Cellvibrionaceae;g__Cellvibrio;s__	Terrestrial	Soil	soil	-122.29	37.83
3300027711_39	3300027711	1911721	53	68122	0	1	0	45	98.23	0.17	97.38	MQ	OTU-15419	d__Bacteria;p__Proteobacteria;c__Gammaproteobacteria;o__Enterobacterales;f__Alteromonadaceae;g__Idiomarina;s__	Terrestrial	Soil	Agricultural soil	-111.814	41.7655
3300012794_1	3300012794	6513451	166	68066	0	2	0	47	98.21	0.92	93.61	MQ	OTU-16212	d__Bacteria;p__Proteobacteria;c__Gammaproteobacteria;o__Betaproteobacteriales;f__Burkholderiaceae;g__Variovorax;s__Variovorax paradoxus_D	Terrestrial	Soil	soil	-89.4011	43.073
3300012921_37	3300012921	3229281	18	272905	0	0	0	34	98.17	0.21	97.12	MQ	OTU-6631	d__Bacteria;p__Proteobacteria;c__Gammaproteobacteria;o__Betaproteobacteriales;f__Burkholderiaceae;g__Limnobacter;s__GCA_002473065.1	Terrestrial	Soil	Contaminated culture	-109.55	38.5733
3300010396_63	3300010396	2733092	96	47902	1	3	0	34	98.17	3.86	78.87	MQ	OTU-6985	d__Bacteria;p__Proteobacteria;c__Gammaproteobacteria;o__Betaproteobacteriales;f__UBA11063;g__UBA11063;s__	Terrestrial	Soil	Terrestrial soil	-85.3708	42.3938
3300012816_8	3300012816	4350476	33	316322	0	0	0	46	98.13	0.69	94.68	MQ	OTU-7101	d__Bacteria;p__Proteobacteria;c__Gammaproteobacteria;o__Xanthomonadales;f__Xanthomonadaceae;g__Pseudoxanthomonas;s__	Terrestrial	Soil	soil	-89.4011	43.073
3300025929_16	3300025929	3746459	68	87215	0	0	0	45	98.12	4.25	76.87	MQ	OTU-9271	d__Bacteria;p__Proteobacteria;c__Gammaproteobacteria;o__Xanthomonadales;f__Rhodanobacteraceae;g__Rhodanobacter;s__	Terrestrial	Soil	Agricultural soil	-85.451	42.4774
3300010373_21	3300010373	6279057	123	83114	0	2	0	65	98.01	1.8	89.01	MQ	OTU-12	d__Bacteria;p__Proteobacteria;c__Gammaproteobacteria;o__Betaproteobacteriales;f__Burkholderiaceae;g__;s__	Terrestrial	Soil	Terrestrial soil	-85.3708	42.3938
3300012842_7	3300012842	4363513	46	165028	0	0	0	43	97.99	1.55	90.24	MQ	OTU-7101	d__Bacteria;p__Proteobacteria;c__Gammaproteobacteria;o__Xanthomonadales;f__Xanthomonadaceae;g__Pseudoxanthomonas;s__	Terrestrial	Soil	soil	-89.4011	43.073
3300012005_6	3300012005	5393751	179	53960	1	1	1	42	97.98	2.86	83.68	HQ	OTU-8616	d__Bacteria;p__Proteobacteria;c__Gammaproteobacteria;o__Betaproteobacteriales;f__Burkholderiaceae;g__Ramlibacter_B;s__Ramlibacter_B tataouinensis	Terrestrial	Soil	Permafrost	NULL	NULL
3300020147_5	3300020147	4969809	41	179685	0	2	0	44	97.93	3.46	80.63	MQ	OTU-5686	d__Bacteria;p__Proteobacteria;c__Gammaproteobacteria;o__Methylococcales;f__Methylococcaceae;g__Methylocaldum;s__GCF_002005105.1	Terrestrial	Soil	soil	-116.255	33.305
3300012943_32	3300012943	3946666	43	181300	0	2	0	40	97.89	0.44	95.69	MQ	OTU-1788	d__Bacteria;p__Proteobacteria;c__Gammaproteobacteria;o__Xanthomonadales;f__Rhodanobacteraceae;g__Rhodanobacter;s__	Terrestrial	Soil	soil	-122.29	37.83
3300025823_12	3300025823	3324374	154	33261	1	1	1	40	97.82	1.44	90.62	HQ	OTU-10734	d__Bacteria;p__Proteobacteria;c__Gammaproteobacteria;o__Thiohalobacterales;f__Thiohalobacteraceae;g__UBA9214;s__	Terrestrial	Soil	Natural and restored wetlands	-122.509	37.9264
3300012001_4	3300012001	6005283	121	84383	1	1	1	43	97.69	1.18	91.79	MQ	OTU-5334	d__Bacteria;p__Proteobacteria;c__Gammaproteobacteria;o__Betaproteobacteriales;f__Burkholderiaceae;g__Massilia;s__GCA_002428015.1	Terrestrial	Soil	Permafrost	NULL	NULL
3300017548_12	3300017548	2883101	111	38545	0	0	0	32	97.56	0.61	94.51	MQ	OTU-1454	d__Bacteria;p__Proteobacteria;c__Gammaproteobacteria;o__Betaproteobacteriales;f__Burkholderiaceae;g__SCGC-AAA027-K21;s__	Terrestrial	Soil	compost	-122.29	37.83
3300002989_10	3300002989	2962816	150	35611	0	0	0	47	97.51	1	92.51	MQ	OTU-12611	d__Bacteria;p__Proteobacteria;c__Gammaproteobacteria;o__Betaproteobacteriales;f__Burkholderiaceae;g__;s__	Terrestrial	Soil	Arctic peat soil	-156.598	71.2838
3300027965_55	3300027965	2509501	25	220235	0	1	1	41	97.47	1.29	91.02	MQ	OTU-3001	d__Bacteria;p__Proteobacteria;c__Gammaproteobacteria;o__Xanthomonadales;f__Rhodanobacteraceae;g__66-474;s__	Terrestrial	Soil	Surface soil	-76.3402	40.7999
3300026156_6	3300026156	3613751	156	45674	0	0	0	45	97.46	3.2	81.46	MQ	OTU-7025	d__Bacteria;p__Proteobacteria;c__Gammaproteobacteria;o__Pseudomonadales;f__Halieaceae;g__Pseudohaliea;s__	Terrestrial	Soil	Pond soil	-122.133	37.4969
3300012833_4	3300012833	5237252	80	103424	0	2	0	60	97.43	1.43	90.28	MQ	OTU-874	d__Bacteria;p__Proteobacteria;c__Gammaproteobacteria;o__Pseudomonadales;f__Pseudomonadaceae;g__Pseudomonas_E;s__GCF_002165135.1	Terrestrial	Soil	soil	-89.4011	43.073
3300012808_5	3300012808	5251233	81	103424	0	2	0	57	97.43	1.87	88.08	MQ	OTU-874	d__Bacteria;p__Proteobacteria;c__Gammaproteobacteria;o__Pseudomonadales;f__Pseudomonadaceae;g__Pseudomonas_E;s__GCF_002165135.1	Terrestrial	Soil	soil	-89.4011	43.073
3300027965_56	3300027965	2470720	4	1428953	2	2	2	47	97.38	1.55	89.63	HQ	OTU-3002	d__Bacteria;p__Proteobacteria;c__Gammaproteobacteria;o__UBA5158;f__UBA5158;g__;s__	Terrestrial	Soil	Surface soil	-76.3402	40.7999
3300026157_10	3300026157	3525422	179	34903	1	1	1	43	97.23	4.05	76.98	HQ	OTU-7025	d__Bacteria;p__Proteobacteria;c__Gammaproteobacteria;o__Pseudomonadales;f__Halieaceae;g__Pseudohaliea;s__	Terrestrial	Soil	Pond soil	-122.133	37.4969
3300005466_12	3300005466	3633951	43	166260	0	1	1	40	97.2	1.56	89.4	MQ	OTU-5721	d__Bacteria;p__Proteobacteria;c__Gammaproteobacteria;o__Pseudomonadales;f__Spongiibacteraceae;g__;s__	Terrestrial	Soil	Switchgrass rhizosphere	-85.3738	42.3948
3300011987_7	3300011987	3374688	78	104518	1	2	2	44	97.14	4.17	76.29	HQ	OTU-9138	d__Bacteria;p__Proteobacteria;c__Gammaproteobacteria;o__Betaproteobacteriales;f__Gallionellaceae;g__Gallionella;s__GCA_002381565.1	Terrestrial	Soil	Permafrost	NULL	NULL
3300012842_3	3300012842	5215485	53	151821	0	3	0	60	97.1	1.41	90.05	MQ	OTU-874	d__Bacteria;p__Proteobacteria;c__Gammaproteobacteria;o__Pseudomonadales;f__Pseudomonadaceae;g__Pseudomonas_E;s__GCF_002165135.1	Terrestrial	Soil	soil	-89.4011	43.073
3300027653_27	3300027653	2457434	104	41116	0	1	0	38	97.04	0.28	95.64	MQ	OTU-11965	d__Bacteria;p__Proteobacteria;c__Gammaproteobacteria;o__Pseudomonadales;f__Alcanivoracaceae;g__Alcanivorax_A;s__	Terrestrial	Soil	Agricultural soil	-83.4195	33.8834
3300027942_2	3300027942	2683343	222	17158	0	2	0	39	96.79	2.04	86.59	MQ	OTU-10404	d__Bacteria;p__Proteobacteria;c__Gammaproteobacteria;o__Pseudomonadales;f__UBA3067;g__UBA3067;s__	Terrestrial	Soil	Sand	-119.272	46.372
3300012843_6	3300012843	4712304	124	63662	0	2	0	61	96.68	4.57	73.83	MQ	OTU-7405	d__Bacteria;p__Proteobacteria;c__Gammaproteobacteria;o__Xanthomonadales;f__Xanthomonadaceae;g__Stenotrophomonas;s__	Terrestrial	Soil	soil	-89.4011	43.073
3300012921_20	3300012921	4261122	79	67578	0	0	0	44	96.63	1.32	90.03	MQ	OTU-15394	d__Bacteria;p__Proteobacteria;c__Gammaproteobacteria;o__Betaproteobacteriales;f__Burkholderiaceae;g__;s__	Terrestrial	Soil	Contaminated culture	-109.55	38.5733
3300006879_24	3300006879	2394389	61	93861	1	1	1	39	96.44	4.44	74.24	HQ	OTU-16953	d__Bacteria;p__Proteobacteria;c__Gammaproteobacteria;o__Nevskiales;f__Salinisphaeraceae;g__;s__	Terrestrial	Soil	Agricultural soil	-83.4195	33.8834
3300012943_29	3300012943	4179679	229	25073	0	3	0	34	96.44	2	86.44	MQ	OTU-10545	d__Bacteria;p__Proteobacteria;c__Gammaproteobacteria;o__Pseudomonadales;f__Cellvibrionaceae;g__UBA5868;s__	Terrestrial	Soil	soil	-122.29	37.83
3300012844_6	3300012844	4592669	91	74088	0	2	0	62	96.4	1.32	89.8	MQ	OTU-7405	d__Bacteria;p__Proteobacteria;c__Gammaproteobacteria;o__Xanthomonadales;f__Xanthomonadaceae;g__Stenotrophomonas;s__	Terrestrial	Soil	soil	-89.4011	43.073
3300020591_8	3300020591	3468599	13	276561	1	2	1	41	96.36	0.49	93.91	HQ	OTU-6607	d__Bacteria;p__Proteobacteria;c__Gammaproteobacteria;o__Pseudomonadales;f__Pseudohongiellaceae;g__;s__	Terrestrial	Soil	compost	-122.29	37.83
3300012816_4	3300012816	5158809	72	116213	0	2	0	62	96.14	1.38	89.24	MQ	OTU-874	d__Bacteria;p__Proteobacteria;c__Gammaproteobacteria;o__Pseudomonadales;f__Pseudomonadaceae;g__Pseudomonas_E;s__GCF_002165135.1	Terrestrial	Soil	soil	-89.4011	43.073
3300012801_4	3300012801	6026522	392	20837	0	5	0	66	96.14	3.57	78.29	MQ	OTU-8398	d__Bacteria;p__Proteobacteria;c__Gammaproteobacteria;o__Pseudomonadales;f__Pseudomonadaceae;g__Pseudomonas_E;s__Pseudomonas_E putida	Terrestrial	Soil	soil	-89.4011	43.073
3300026902_2	3300026902	2395012	161	19568	2	1	1	42	96.07	0.77	92.22	HQ	OTU-7910	d__Bacteria;p__Proteobacteria;c__Gammaproteobacteria;o__UBA5335;f__UBA5335;g__UBA5335;s__GCA_002862435.1	Terrestrial	Soil	Sand	-119.272	46.372
3300025793_3	3300025793	3203219	161	30613	1	1	1	41	96.03	0.7	92.53	HQ	OTU-1784	d__Bacteria;p__Proteobacteria;c__Gammaproteobacteria;o__Thiohalobacterales;f__Thiohalobacteraceae;g__UBA9214;s__	Terrestrial	Soil	Natural and restored wetlands	-122.509	37.9264
3300026184_10	3300026184	3238206	82	76444	1	0	0	41	96.01	2.35	84.26	MQ	OTU-14043	d__Bacteria;p__Proteobacteria;c__Gammaproteobacteria;o__Thiohalospirales;f__Halofilaceae;g__Halofilum;s__	Terrestrial	Soil	Pond soil	-122.133	37.4958
3300026272_2	3300026272	5659338	72	132144	0	0	0	41	95.97	1.57	88.12	MQ	OTU-11308	d__Bacteria;p__Proteobacteria;c__Gammaproteobacteria;o__Betaproteobacteriales;f__Burkholderiaceae;g__Herbaspirillum;s__	Terrestrial	Soil	Soil	-149.314	68.6137
3300012830_8	3300012830	2965379	102	41433	0	1	0	35	95.88	0.21	94.83	MQ	OTU-16853	d__Bacteria;p__Proteobacteria;c__Gammaproteobacteria;o__Betaproteobacteriales;f__Methylophilaceae;g__Methylobacillus;s__Methylobacillus glycogenes	Terrestrial	Soil	soil	-89.4011	43.073
3300012001_5	3300012001	5747945	308	24599	1	2	1	49	95.86	2.23	84.71	MQ	OTU-14345	d__Bacteria;p__Proteobacteria;c__Gammaproteobacteria;o__Betaproteobacteriales;f__Burkholderiaceae;g__Janthinobacterium;s__UBA11349	Terrestrial	Soil	Permafrost	NULL	NULL
3300027968_49	3300027968	2965279	10	447098	1	1	1	44	95.86	0.44	93.66	HQ	OTU-2662	d__Bacteria;p__Proteobacteria;c__Gammaproteobacteria;o__Xanthomonadales;f__Rhodanobacteraceae;g__66-474;s__	Terrestrial	Soil	Surface soil	-76.3402	40.7999
3300012838_6	3300012838	4486047	113	65316	0	2	0	61	95.81	1.2	89.81	MQ	OTU-7405	d__Bacteria;p__Proteobacteria;c__Gammaproteobacteria;o__Xanthomonadales;f__Xanthomonadaceae;g__Stenotrophomonas;s__	Terrestrial	Soil	soil	-89.4011	43.073
3300017646_13	3300017646	3440784	22	371208	0	2	0	39	95.62	0.49	93.17	MQ	OTU-6607	d__Bacteria;p__Proteobacteria;c__Gammaproteobacteria;o__Pseudomonadales;f__Pseudohongiellaceae;g__;s__	Terrestrial	Soil	compost	-122.29	37.83
3300017652_12	3300017652	3419741	18	371208	0	2	0	39	95.62	0.49	93.17	MQ	OTU-6607	d__Bacteria;p__Proteobacteria;c__Gammaproteobacteria;o__Pseudomonadales;f__Pseudohongiellaceae;g__;s__	Terrestrial	Soil	compost	-122.29	37.83
3300017548_8	3300017548	3427803	21	240202	0	2	0	39	95.62	0.49	93.17	MQ	OTU-6607	d__Bacteria;p__Proteobacteria;c__Gammaproteobacteria;o__Pseudomonadales;f__Pseudohongiellaceae;g__;s__	Terrestrial	Soil	compost	-122.29	37.83
3300017647_7	3300017647	3434262	20	371165	0	2	0	39	95.62	0.49	93.17	MQ	OTU-6607	d__Bacteria;p__Proteobacteria;c__Gammaproteobacteria;o__Pseudomonadales;f__Pseudohongiellaceae;g__;s__	Terrestrial	Soil	compost	-122.29	37.83
3300012838_5	3300012838	4657300	359	18101	1	5	0	55	95.53	1.73	86.88	MQ	OTU-7293	d__Bacteria;p__Proteobacteria;c__Gammaproteobacteria;o__Enterobacterales;f__Enterobacteriaceae;g__Leclercia;s__	Terrestrial	Soil	soil	-89.4011	43.073
3300012003_5	3300012003	4759665	323	21746	1	1	1	43	95.45	2.43	83.3	HQ	OTU-9890	d__Bacteria;p__Proteobacteria;c__Gammaproteobacteria;o__Betaproteobacteriales;f__Burkholderiaceae;g__Herminiimonas;s__Herminiimonas sp1	Terrestrial	Soil	Permafrost	NULL	NULL
3300012921_22	3300012921	4072583	17	344362	0	0	0	40	95.44	0	95.44	MQ	OTU-15396	d__Bacteria;p__Proteobacteria;c__Gammaproteobacteria;o__Betaproteobacteriales;f__Rhodocyclaceae;g__Methyloversatilis;s__	Terrestrial	Soil	Contaminated culture	-109.55	38.5733
3300027706_41	3300027706	2467616	13	226805	1	1	1	46	95.42	0.12	94.82	HQ	OTU-2537	d__Bacteria;p__Proteobacteria;c__Gammaproteobacteria;o__UBA7966;f__UBA7966;g__;s__	Terrestrial	Soil	Surface soil	-76.3402	40.7999
3300015024_18	3300015024	3955397	300	17513	1	1	1	42	95.38	3.97	75.53	HQ	OTU-16445	d__Bacteria;p__Proteobacteria;c__Gammaproteobacteria;o__Xanthomonadales;f__Rhodanobacteraceae;g__Rudaea;s__	Terrestrial	Soil	Glacier forefield soil	18.4709	67.9109
3300027711_16	3300027711	3186364	269	18141	1	0	0	58	95.27	2.59	82.32	MQ	OTU-14786	d__Bacteria;p__Proteobacteria;c__Gammaproteobacteria;o__Pseudomonadales;f__Halomonadaceae;g__Halomonas;s__	Terrestrial	Soil	Agricultural soil	-111.814	41.7655
3300012865_12	3300012865	3679427	260	19101	1	1	1	46	95.26	2.48	82.86	HQ	OTU-3192	d__Bacteria;p__Proteobacteria;c__Gammaproteobacteria;o__Xanthomonadales;f__Xanthomonadaceae;g__Luteimonas;s__	Terrestrial	Soil	soil	-89.4011	43.073
3300000366_16	3300000366	2726022	153	27368	1	1	1	42	95.22	2.8	81.22	HQ	OTU-12484	d__Bacteria;p__Proteobacteria;c__Gammaproteobacteria;o__Xanthomonadales;f__Wenzhouxiangellaceae;g__;s__	Terrestrial	Soil	Alkaline sediment	82.1	52.98
3300012005_15	3300012005	2951804	154	32005	1	1	0	41	95.2	2.34	83.5	MQ	OTU-9138	d__Bacteria;p__Proteobacteria;c__Gammaproteobacteria;o__Betaproteobacteriales;f__Gallionellaceae;g__Gallionella;s__GCA_002381565.1	Terrestrial	Soil	Permafrost	NULL	NULL
3300009095_83	3300009095	2722833	184	22453	0	0	0	33	95.17	3.68	76.77	MQ	OTU-7841	d__Bacteria;p__Proteobacteria;c__Gammaproteobacteria;o__Xanthomonadales;f__Marinicellaceae;g__;s__	Terrestrial	Soil	Agricultural soil	-111.814	41.7655
3300027653_32	3300027653	2216776	20	221657	1	3	1	38	95.02	0.47	92.67	HQ	OTU-3227	d__Bacteria;p__Proteobacteria;c__Gammaproteobacteria;o__Betaproteobacteriales;f__Burkholderiaceae;g__Paenalcaligenes;s__	Terrestrial	Soil	Agricultural soil	-83.4195	33.8834
3300027711_19	3300027711	2944249	132	38293	0	1	0	37	95.01	1.47	87.66	MQ	OTU-14780	d__Bacteria;p__Proteobacteria;c__Gammaproteobacteria;o__Pseudomonadales;f__Cellvibrionaceae;g__Gilvimarinus;s__	Terrestrial	Soil	Agricultural soil	-111.814	41.7655
3300012826_4	3300012826	5296866	327	26213	0	1	0	50	94.95	2.73	81.3	MQ	OTU-6009	d__Bacteria;p__Proteobacteria;c__Gammaproteobacteria;o__Pseudomonadales;f__Pseudomonadaceae;g__Pseudomonas_E;s__	Terrestrial	Soil	soil	-89.4011	43.073
3300012827_5	3300012827	4532639	147	59471	0	2	0	63	94.87	1.77	86.02	MQ	OTU-7405	d__Bacteria;p__Proteobacteria;c__Gammaproteobacteria;o__Xanthomonadales;f__Xanthomonadaceae;g__Stenotrophomonas;s__	Terrestrial	Soil	soil	-89.4011	43.073
3300005699_1	3300005699	2586864	33	117559	0	0	0	41	94.81	0.21	93.76	MQ	OTU-1096	d__Bacteria;p__Proteobacteria;c__Gammaproteobacteria;o__Betaproteobacteriales;f__Rhodocyclaceae;g__Rugosibacter;s__Rugosibacter aromaticivorans	Terrestrial	Soil	Soil	-80.8433	35.2269
3300027091_2	3300027091	2560000	255	13220	0	3	0	35	94.81	1.85	85.56	MQ	OTU-10404	d__Bacteria;p__Proteobacteria;c__Gammaproteobacteria;o__Pseudomonadales;f__UBA3067;g__UBA3067;s__	Terrestrial	Soil	Sand	-119.272	46.372
3300006879_22	3300006879	2522502	143	25129	1	0	0	40	94.8	1.08	89.4	MQ	OTU-16970	d__Bacteria;p__Proteobacteria;c__Gammaproteobacteria;o__Pseudomonadales;f__Pseudomonadaceae;g__Pseudomonas_C;s__	Terrestrial	Soil	Agricultural soil	-83.4195	33.8834
3300026164_7	3300026164	3490414	189	31391	1	1	1	43	94.77	3.15	79.02	HQ	OTU-7025	d__Bacteria;p__Proteobacteria;c__Gammaproteobacteria;o__Pseudomonadales;f__Halieaceae;g__Pseudohaliea;s__	Terrestrial	Soil	Pond soil	-122.133	37.4971
3300020215_14	3300020215	2145629	178	15358	1	2	1	37	94.45	1.64	86.25	HQ	OTU-6931	d__Bacteria;p__Proteobacteria;c__Gammaproteobacteria;o__Betaproteobacteriales;f__Methylophilaceae;g__;s__	Terrestrial	Soil	soil	-116.255	33.3049
3300000367_11	3300000367	3067615	195	22333	1	1	1	45	94.44	4.09	73.99	HQ	OTU-12484	d__Bacteria;p__Proteobacteria;c__Gammaproteobacteria;o__Xanthomonadales;f__Wenzhouxiangellaceae;g__;s__	Terrestrial	Soil	Alkaline sediment	79.14	52.1
3300027826_24	3300027826	2967737	4	1526051	1	1	1	43	94.38	2.81	80.33	HQ	OTU-964	d__Bacteria;p__Proteobacteria;c__Gammaproteobacteria;o__Steroidobacterales;f__Steroidobacteraceae;g__;s__	Terrestrial	Soil	Surface soil	-76.3402	40.7999
3300012003_11	3300012003	3163381	158	30286	1	1	1	40	94.19	2.08	83.79	HQ	OTU-9167	d__Bacteria;p__Proteobacteria;c__Gammaproteobacteria;o__UBA5158;f__UBA5158;g__UBA5158;s__GCA_002413665.1	Terrestrial	Soil	Permafrost	NULL	NULL
3300020592_7	3300020592	3305363	13	512906	0	1	1	37	94.01	0.49	91.56	MQ	OTU-6607	d__Bacteria;p__Proteobacteria;c__Gammaproteobacteria;o__Pseudomonadales;f__Pseudohongiellaceae;g__;s__	Terrestrial	Soil	compost	-122.29	37.83
3300013427_3	3300013427	4944724	91	131362	1	1	1	40	93.77	1.41	86.72	HQ	OTU-8616	d__Bacteria;p__Proteobacteria;c__Gammaproteobacteria;o__Betaproteobacteriales;f__Burkholderiaceae;g__Ramlibacter_B;s__Ramlibacter_B tataouinensis	Terrestrial	Soil	Permafrost	NULL	NULL
3300026196_15	3300026196	2227648	170	20568	1	0	0	38	93.68	3.61	75.63	MQ	OTU-12256	d__Bacteria;p__Proteobacteria;c__Gammaproteobacteria;o__UBA5335;f__;g__;s__	Terrestrial	Soil	Soil	-122.133	37.4965
3300017560_7	3300017560	5046322	390	17785	0	3	0	65	93.61	1.13	87.96	MQ	OTU-12774	d__Bacteria;p__Proteobacteria;c__Gammaproteobacteria;o__Enterobacterales;f__Enterobacteriaceae;g__Raoultella;s__Raoultella ornithinolytica	Terrestrial	Soil	soil	-122.29	37.83
3300026893_1	3300026893	4929410	250	30297	1	1	1	34	93.6	1.17	87.75	MQ	OTU-14961	d__Bacteria;p__Proteobacteria;c__Gammaproteobacteria;o__Betaproteobacteriales;f__Burkholderiaceae;g__Rhizobacter;s__	Terrestrial	Soil	Sand	-119.272	46.372
3300012853_6	3300012853	4527629	145	52158	0	2	0	62	93.55	1.5	86.05	MQ	OTU-7405	d__Bacteria;p__Proteobacteria;c__Gammaproteobacteria;o__Xanthomonadales;f__Xanthomonadaceae;g__Stenotrophomonas;s__	Terrestrial	Soil	soil	-89.4011	43.073
3300012859_7	3300012859	4272349	307	17752	0	6	0	62	93.14	0.41	91.09	MQ	OTU-17113	d__Bacteria;p__Proteobacteria;c__Gammaproteobacteria;o__Enterobacterales;f__Enterobacteriaceae;g__Leclercia;s__Leclercia adecarboxylata_B	Terrestrial	Soil	soil	-89.4011	43.073
3300027942_1	3300027942	3843447	382	12432	0	1	0	44	93.06	2.25	81.81	MQ	OTU-16736	d__Bacteria;p__Proteobacteria;c__Gammaproteobacteria;o__Betaproteobacteriales;f__Burkholderiaceae;g__Aquabacterium;s__	Terrestrial	Soil	Sand	-119.272	46.372
3300012826_2	3300012826	6247403	68	160971	0	3	0	51	93.04	0.62	89.94	MQ	OTU-11855	d__Bacteria;p__Proteobacteria;c__Gammaproteobacteria;o__Betaproteobacteriales;f__Burkholderiaceae;g__Achromobacter;s__Achromobacter denitrificans	Terrestrial	Soil	soil	-89.4011	43.073
3300012799_6	3300012799	3196285	245	16579	1	2	1	47	92.79	1.22	86.69	HQ	OTU-1479	d__Bacteria;p__Proteobacteria;c__Gammaproteobacteria;o__Xanthomonadales;f__Xanthomonadaceae;g__Pseudoxanthomonas;s__	Terrestrial	Soil	soil	-89.4011	43.073
3300012001_8	3300012001	2614182	204	17429	0	0	0	31	92.72	3.91	73.17	MQ	OTU-9140	d__Bacteria;p__Proteobacteria;c__Gammaproteobacteria;o__Betaproteobacteriales;f__Methylophilaceae;g__Methylotenera;s__GCA_002429455.1	Terrestrial	Soil	Permafrost	NULL	NULL
3300000564_1	3300000564	4137503	388	14126	0	1	0	63	92.66	0.91	88.11	MQ	OTU-16640	d__Bacteria;p__Proteobacteria;c__Gammaproteobacteria;o__Xanthomonadales;f__Xanthomonadaceae;g__Stenotrophomonas;s__Stenotrophomonas maltophilia_F	Terrestrial	Soil	Soil	-96.6083	39.101
3300005529_93	3300005529	2285232	22	171923	1	1	2	42	92.61	0.12	92.01	HQ	OTU-2537	d__Bacteria;p__Proteobacteria;c__Gammaproteobacteria;o__UBA7966;f__UBA7966;g__;s__	Terrestrial	Soil	Surface soil	-76.3402	40.7999
3300015198_16	3300015198	3276014	256	16985	0	0	0	39	92.48	3.74	73.78	MQ	OTU-15238	d__Bacteria;p__Proteobacteria;c__Gammaproteobacteria;o__Steroidobacterales;f__Steroidobacteraceae;g__;s__	Terrestrial	Soil	Glacier forefield soil	-50.0183	67.163
3300017648_12	3300017648	3232010	26	154389	1	1	1	36	92.3	1.1	86.8	MQ	OTU-9601	d__Bacteria;p__Proteobacteria;c__Gammaproteobacteria;o__Xanthomonadales;f__Rhodanobacteraceae;g__Dokdonella;s__	Terrestrial	Soil	compost	-122.29	37.83
3300000367_15	3300000367	2735355	160	25444	1	1	1	43	92.08	1.53	84.43	MQ	OTU-7267	d__Bacteria;p__Proteobacteria;c__Gammaproteobacteria;o__;f__;g__;s__	Terrestrial	Soil	Alkaline sediment	79.14	52.1
3300015198_15	3300015198	3458831	310	15422	0	0	0	33	92.06	2.59	79.11	MQ	OTU-2700	d__Bacteria;p__Proteobacteria;c__Gammaproteobacteria;o__Betaproteobacteriales;f__UKL13-2;g__UKL13-2;s__	Terrestrial	Soil	Glacier forefield soil	-50.0183	67.163
3300026173_7	3300026173	3353886	233	22978	0	0	0	39	92.02	3.3	75.52	MQ	OTU-7025	d__Bacteria;p__Proteobacteria;c__Gammaproteobacteria;o__Pseudomonadales;f__Halieaceae;g__Pseudohaliea;s__	Terrestrial	Soil	Pond soil	-122.133	37.4971
3300005529_68	3300005529	3328983	233	19177	0	1	1	39	91.77	0.75	88.02	MQ	OTU-9372	d__Bacteria;p__Proteobacteria;c__Gammaproteobacteria;o__Acidiferrobacterales;f__Sulfurifustaceae;g__RBG-16-60-9;s__	Terrestrial	Soil	Surface soil	-76.3402	40.7999
3300015204_17	3300015204	3425612	205	24657	1	0	0	34	91.67	0.88	87.27	MQ	OTU-2700	d__Bacteria;p__Proteobacteria;c__Gammaproteobacteria;o__Betaproteobacteriales;f__UKL13-2;g__UKL13-2;s__	Terrestrial	Soil	Glacier forefield soil	-50.0184	67.163
3300025551_1	3300025551	3317572	289	16409	1	1	1	43	91.63	3.14	75.93	HQ	OTU-6233	d__Bacteria;p__Proteobacteria;c__Gammaproteobacteria;o__Thiohalobacterales;f__Thiohalobacteraceae;g__;s__	Terrestrial	Soil	Natural and restored wetlands	-121.867	38.0457
3300026893_2	3300026893	2395208	297	10018	0	1	0	36	91.3	1.16	85.5	MQ	OTU-10404	d__Bacteria;p__Proteobacteria;c__Gammaproteobacteria;o__Pseudomonadales;f__UBA3067;g__UBA3067;s__	Terrestrial	Soil	Sand	-119.272	46.372
3300017646_8	3300017646	5395380	26	327777	1	1	1	42	91.28	2.08	80.88	HQ	OTU-13545	d__Bacteria;p__Proteobacteria;c__Gammaproteobacteria;o__UBA6522;f__UBA6522;g__;s__	Terrestrial	Soil	compost	-122.29	37.83
3300027711_27	3300027711	2326129	149	23587	0	0	0	39	90.91	1.77	82.06	MQ	OTU-6661	d__Bacteria;p__Proteobacteria;c__Gammaproteobacteria;o__Pseudomonadales;f__Pseudomonadaceae;g__Pseudomonas_C;s__	Terrestrial	Soil	Agricultural soil	-111.814	41.7655
3300011199_1	3300011199	4918596	133	80768	1	2	1	44	90.78	2.54	78.08	HQ	OTU-17585	d__Bacteria;p__Proteobacteria;c__Gammaproteobacteria;o__;f__;g__;s__	Terrestrial	Soil	Glacier forefield soil	12.2583	79.1122
3300025814_9	3300025814	2353592	145	23123	0	0	0	31	90.69	1.53	83.04	MQ	OTU-10984	d__Bacteria;p__Proteobacteria;c__Gammaproteobacteria;o__;f__;g__;s__	Terrestrial	Soil	Natural and restored wetlands	-122.509	37.9264
3300025554_3	3300025554	3826872	122	57910	1	1	1	54	90.64	0.48	88.24	HQ	OTU-4172	d__Bacteria;p__Proteobacteria;c__Gammaproteobacteria;o__Betaproteobacteriales;f__SG8-39;g__SG8-39;s__	Terrestrial	Soil	Natural and restored wetlands	-122.01	38.1971
3300027653_29	3300027653	2270377	187	16968	1	2	0	25	90.61	1.43	83.46	MQ	OTU-11967	d__Bacteria;p__Proteobacteria;c__Gammaproteobacteria;o__Betaproteobacteriales;f__Burkholderiaceae;g__Paenalcaligenes;s__	Terrestrial	Soil	Agricultural soil	-83.4195	33.8834
3300025481_14	3300025481	2290421	216	13712	0	0	0	38	90.58	1.44	83.38	MQ	OTU-3142	d__Bacteria;p__Proteobacteria;c__Gammaproteobacteria;o__Betaproteobacteriales;f__Gallionellaceae;g__Gallionella;s__	Terrestrial	Soil	Arctic peat soil	-156.61	71.2999
3300012833_3	3300012833	5962051	474	16959	0	3	0	52	90.55	0.97	85.7	MQ	OTU-3987	d__Bacteria;p__Proteobacteria;c__Gammaproteobacteria;o__Betaproteobacteriales;f__Burkholderiaceae;g__Achromobacter;s__Achromobacter marplatensis	Terrestrial	Soil	soil	-89.4011	43.073
3300027653_31	3300027653	2208146	144	23769	0	1	1	27	90.4	1.48	83	MQ	OTU-3230	d__Bacteria;p__Proteobacteria;c__Gammaproteobacteria;o__Betaproteobacteriales;f__Burkholderiaceae;g__Paenalcaligenes;s__	Terrestrial	Soil	Agricultural soil	-83.4195	33.8834
3300025947_1	3300025947	3428657	411	10346	0	1	1	32	90.33	2.11	79.78	MQ	OTU-9587	d__Bacteria;p__Proteobacteria;c__Gammaproteobacteria;o__Betaproteobacteriales;f__SG8-39;g__SG8-39;s__	Terrestrial	Soil	Natural and restored wetlands	-122.033	38.2098
3300025553_15	3300025553	2728632	281	12348	0	0	0	32	90.16	2.15	79.41	MQ	OTU-3142	d__Bacteria;p__Proteobacteria;c__Gammaproteobacteria;o__Betaproteobacteriales;f__Gallionellaceae;g__Gallionella;s__	Terrestrial	Soil	Arctic peat soil	-156.61	71.2999
3300006879_35	3300006879	2022645	184	15480	0	3	0	39	89.84	0.59	86.89	MQ	OTU-8487	d__Bacteria;p__Proteobacteria;c__Gammaproteobacteria;o__Betaproteobacteriales;f__Burkholderiaceae;g__Paenalcaligenes;s__	Terrestrial	Soil	Agricultural soil	-83.4195	33.8834
3300027653_30	3300027653	2255011	193	20905	0	2	0	36	89.82	4.74	66.12	MQ	OTU-3229	d__Bacteria;p__Proteobacteria;c__Gammaproteobacteria;o__Pseudomonadales;f__Spongiibacteraceae;g__;s__	Terrestrial	Soil	Agricultural soil	-83.4195	33.8834
3300012878_9	3300012878	3154697	28	186967	0	2	0	38	89.7	0.08	89.3	MQ	OTU-3192	d__Bacteria;p__Proteobacteria;c__Gammaproteobacteria;o__Xanthomonadales;f__Xanthomonadaceae;g__Luteimonas;s__	Terrestrial	Soil	soil	-89.4011	43.073
3300027895_15	3300027895	3099239	25	195518	1	0	1	28	89.67	3.14	73.97	MQ	OTU-9648	d__Bacteria;p__Proteobacteria;c__Gammaproteobacteria;o__Steroidobacterales;f__Steroidobacteraceae;g__13-2-20CM-66-19;s__	Terrestrial	Soil	Forest soil	-83.37	46.42
3300026272_1	3300026272	6035400	94	99464	2	4	0	64	89.66	0.8	85.66	MQ	OTU-11311	d__Bacteria;p__Proteobacteria;c__Gammaproteobacteria;o__Betaproteobacteriales;f__Burkholderiaceae;g__Pseudoduganella;s__	Terrestrial	Soil	Soil	-149.314	68.6137
3300015204_15	3300015204	3461243	467	8280	0	0	0	34	89.38	1.22	83.28	MQ	OTU-2702	d__Bacteria;p__Proteobacteria;c__Gammaproteobacteria;o__Betaproteobacteriales;f__Burkholderiaceae;g__Rhizobacter;s__	Terrestrial	Soil	Glacier forefield soil	-50.0184	67.163
3300020215_10	3300020215	4153387	55	157331	0	2	0	36	89.28	3.23	73.13	MQ	OTU-5686	d__Bacteria;p__Proteobacteria;c__Gammaproteobacteria;o__Methylococcales;f__Methylococcaceae;g__Methylocaldum;s__GCF_002005105.1	Terrestrial	Soil	soil	-116.255	33.3049
3300027711_26	3300027711	2333212	189	17197	1	0	0	37	89.25	0.36	87.45	MQ	OTU-4316	d__Bacteria;p__Proteobacteria;c__Gammaproteobacteria;o__Pseudomonadales;f__Pseudomonadaceae;g__Pseudomonas_C;s__Pseudomonas_C caeni	Terrestrial	Soil	Agricultural soil	-111.814	41.7655
3300012863_5	3300012863	4165166	453	11047	0	3	0	53	89.16	2.24	77.96	MQ	OTU-1496	d__Bacteria;p__Proteobacteria;c__Gammaproteobacteria;o__Enterobacterales;f__Enterobacteriaceae;g__Buttiauxella;s__Buttiauxella agrestis	Terrestrial	Soil	soil	-89.4011	43.073
3300009824_17	3300009824	3127836	71	121042	1	1	1	38	88.95	3.05	73.7	MQ	OTU-5217	d__Bacteria;p__Proteobacteria;c__Gammaproteobacteria;o__Steroidobacterales;f__Steroidobacteraceae;g__;s__	Terrestrial	Soil	Peatlands soil	11.881	50.1318
3300009095_63	3300009095	3340826	371	10762	0	0	0	27	88.61	2.1	78.11	MQ	OTU-11613	d__Bacteria;p__Proteobacteria;c__Gammaproteobacteria;o__Pseudomonadales;f__Porticoccaceae;g__BRH-c0;s__	Terrestrial	Soil	Agricultural soil	-111.814	41.7655
3300025634_7	3300025634	3113452	273	15770	0	1	1	39	88.18	1.61	80.13	MQ	OTU-7263	d__Bacteria;p__Proteobacteria;c__Gammaproteobacteria;o__Xanthomonadales;f__Rhodanobacteraceae;g__Rhodanobacter;s__	Terrestrial	Soil	Arctic peat soil	-156.61	71.2999
3300027711_29	3300027711	2193403	209	14326	0	2	0	36	88.06	1.48	80.66	MQ	OTU-4350	d__Bacteria;p__Proteobacteria;c__Gammaproteobacteria;o__Pseudomonadales;f__Alcanivoracaceae;g__oteobacteria-14-A;s__	Terrestrial	Soil	Agricultural soil	-111.814	41.7655
3300026184_12	3300026184	2962099	141	32769	2	1	1	54	87.91	2.82	73.81	MQ	OTU-14044	d__Bacteria;p__Proteobacteria;c__Gammaproteobacteria;o__;f__;g__;s__	Terrestrial	Soil	Pond soil	-122.133	37.4958
3300010373_53	3300010373	2968670	291	13793	1	1	0	36	87.81	4.95	63.06	MQ	OTU-8062	d__Bacteria;p__Proteobacteria;c__Gammaproteobacteria;o__Xanthomonadales;f__Rhodanobacteraceae;g__66-474;s__	Terrestrial	Soil	Terrestrial soil	-85.3708	42.3938
3300021478_13	3300021478	1406332	69	27409	0	0	0	34	87.79	0.39	85.84	MQ	OTU-5635	d__Bacteria;p__Proteobacteria;c__Gammaproteobacteria;o__Diplorickettsiales;f__Diplorickettsiaceae;g__;s__	Terrestrial	Soil	soil	-72.1783	42.481
3300021066_4	3300021066	2352351	220	13835	0	0	0	40	87.66	2.56	74.86	MQ	OTU-4205	d__Bacteria;p__Proteobacteria;c__Gammaproteobacteria;o__Betaproteobacteriales;f__Methylophilaceae;g__MM2;s__	Terrestrial	Soil	soil	-116.255	33.305
3300012001_6	3300012001	4779069	590	10162	0	0	0	50	87.61	4.9	63.11	MQ	OTU-9890	d__Bacteria;p__Proteobacteria;c__Gammaproteobacteria;o__Betaproteobacteriales;f__Burkholderiaceae;g__Herminiimonas;s__Herminiimonas sp1	Terrestrial	Soil	Permafrost	NULL	NULL
3300026886_1	3300026886	1836967	231	9747	1	1	1	36	87.5	3.22	71.4	MQ	OTU-9572	d__Bacteria;p__Proteobacteria;c__Gammaproteobacteria;o__Xanthomonadales;f__Xanthomonadaceae;g__;s__	Terrestrial	Soil	Soil	-73.72	45.54
3300012811_7	3300012811	3609778	278	22726	1	0	0	54	87.28	3.05	72.03	MQ	OTU-7325	d__Bacteria;p__Proteobacteria;c__Gammaproteobacteria;o__Betaproteobacteriales;f__Burkholderiaceae;g__Comamonas;s__Comamonas terrigena	Terrestrial	Soil	soil	-89.4011	43.073
3300026274_3	3300026274	6480479	131	105437	1	4	0	46	87.1	1.89	77.65	MQ	OTU-8755	d__Bacteria;p__Proteobacteria;c__Gammaproteobacteria;o__Pseudomonadales;f__Pseudomonadaceae;g__Pseudomonas_E;s__	Terrestrial	Soil	Permafrost soil	-149.314	68.6137
3300012804_6	3300012804	3666899	314	19272	1	0	0	53	86.94	1.37	80.09	MQ	OTU-7325	d__Bacteria;p__Proteobacteria;c__Gammaproteobacteria;o__Betaproteobacteriales;f__Burkholderiaceae;g__Comamonas;s__Comamonas terrigena	Terrestrial	Soil	soil	-89.4011	43.073
3300012816_2	3300012816	5479526	31	267225	0	3	0	45	86.76	0.56	83.96	MQ	OTU-3987	d__Bacteria;p__Proteobacteria;c__Gammaproteobacteria;o__Betaproteobacteriales;f__Burkholderiaceae;g__Achromobacter;s__Achromobacter marplatensis	Terrestrial	Soil	soil	-89.4011	43.073
3300015204_21	3300015204	3046085	317	11991	1	0	0	35	86.5	3.62	68.4	MQ	OTU-15238	d__Bacteria;p__Proteobacteria;c__Gammaproteobacteria;o__Steroidobacterales;f__Steroidobacteraceae;g__;s__	Terrestrial	Soil	Glacier forefield soil	-50.0184	67.163
3300025593_5	3300025593	3037220	74	101123	1	1	1	41	86.4	4.23	65.25	MQ	OTU-2555	d__Bacteria;p__Proteobacteria;c__Gammaproteobacteria;o__Thiohalobacterales;f__Thiohalobacteraceae;g__UBA9214;s__	Terrestrial	Soil	Natural and restored wetlands	-122.502	38.015
3300012879_5	3300012879	4878632	589	9786	0	1	0	62	86.37	4.61	63.32	MQ	OTU-7483	d__Bacteria;p__Proteobacteria;c__Gammaproteobacteria;o__Betaproteobacteriales;f__Burkholderiaceae;g__Massilia;s__Massilia alkalitolerans	Terrestrial	Soil	soil	-89.4011	43.073
3300012940_39	3300012940	4471680	505	10795	1	0	0	23	86.01	2.42	73.91	MQ	OTU-10522	d__Bacteria;p__Proteobacteria;c__Gammaproteobacteria;o__Pseudomonadales;f__Spongiibacteraceae;g__;s__	Terrestrial	Soil	compost	-122.29	37.83
3300026221_3	3300026221	5343939	707	8656	0	3	0	55	85.8	4.54	63.1	MQ	OTU-6090	d__Bacteria;p__Proteobacteria;c__Gammaproteobacteria;o__Betaproteobacteriales;f__Burkholderiaceae;g__Rugamonas;s__	Terrestrial	Soil	Permafrost soil	-149.314	68.6137
3300012005_11	3300012005	3910447	474	9870	0	0	0	29	85.25	2.98	70.35	MQ	OTU-9890	d__Bacteria;p__Proteobacteria;c__Gammaproteobacteria;o__Betaproteobacteriales;f__Burkholderiaceae;g__Herminiimonas;s__Herminiimonas sp1	Terrestrial	Soil	Permafrost	NULL	NULL
3300021444_7	3300021444	3886267	471	10043	0	1	0	49	84.97	2.44	72.77	MQ	OTU-1296	d__Bacteria;p__Proteobacteria;c__Gammaproteobacteria;o__Enterobacterales;f__Enterobacteriaceae;g__Enterobacter_B;s__	Terrestrial	Soil	bulk soil	-43.5919	-19.28
3300012940_61	3300012940	3049490	258	17007	0	0	0	32	84.66	2.48	72.26	MQ	OTU-13982	d__Bacteria;p__Proteobacteria;c__Gammaproteobacteria;o__Xanthomonadales;f__Rhodanobacteraceae;g__;s__	Terrestrial	Soil	compost	-122.29	37.83
3300027711_34	3300027711	2090291	301	7829	0	3	0	54	84.59	2.62	71.49	MQ	OTU-315	d__Bacteria;p__Proteobacteria;c__Gammaproteobacteria;o__Pseudomonadales;f__Moraxellaceae;g__Acinetobacter;s__Acinetobacter indicus	Terrestrial	Soil	Agricultural soil	-111.814	41.7655
3300027711_42	3300027711	1756565	140	18622	0	0	0	38	84.44	0.52	81.84	MQ	OTU-8143	d__Bacteria;p__Proteobacteria;c__Gammaproteobacteria;o__Pseudomonadales;f__Saccharospirillaceae;g__;s__	Terrestrial	Soil	Agricultural soil	-111.814	41.7655
3300009095_80	3300009095	2852221	96	51440	1	0	0	39	84.33	1.45	77.08	MQ	OTU-13277	d__Bacteria;p__Proteobacteria;c__Gammaproteobacteria;o__Steroidobacterales;f__Steroidobacteraceae;g__;s__	Terrestrial	Soil	Agricultural soil	-111.814	41.7655
3300009095_124	3300009095	2015686	353	5866	0	1	0	20	84.14	1.88	74.74	MQ	OTU-10120	d__Bacteria;p__Proteobacteria;c__Gammaproteobacteria;o__Betaproteobacteriales;f__Methylophilaceae;g__UBA6140;s__	Terrestrial	Soil	Agricultural soil	-111.814	41.7655
3300027568_8	3300027568	2413692	372	7357	0	0	0	21	84.13	3.73	65.48	MQ	OTU-5217	d__Bacteria;p__Proteobacteria;c__Gammaproteobacteria;o__Steroidobacterales;f__Steroidobacteraceae;g__;s__	Terrestrial	Soil	Peatlands soil	11.881	50.1318
3300015191_4	3300015191	3001060	423	8158	0	0	0	38	84.09	4.04	63.89	MQ	OTU-7379	d__Bacteria;p__Proteobacteria;c__Gammaproteobacteria;o__Xanthomonadales;f__Xanthomonadaceae;g__Arenimonas;s__	Terrestrial	Soil	Glacier forefield soil	18.6071	67.9046
3300011997_5	3300011997	4640853	309	22880	1	1	2	35	83.99	2.02	73.89	MQ	OTU-8616	d__Bacteria;p__Proteobacteria;c__Gammaproteobacteria;o__Betaproteobacteriales;f__Burkholderiaceae;g__Ramlibacter_B;s__Ramlibacter_B tataouinensis	Terrestrial	Soil	Permafrost	NULL	NULL
3300017540_12	3300017540	3080515	17	371111	0	2	0	33	83.95	0.49	81.5	MQ	OTU-6607	d__Bacteria;p__Proteobacteria;c__Gammaproteobacteria;o__Pseudomonadales;f__Pseudohongiellaceae;g__;s__	Terrestrial	Soil	compost	-122.29	37.83
3300027711_38	3300027711	1943637	181	14748	0	0	0	40	83.91	1.75	75.16	MQ	OTU-15420	d__Bacteria;p__Proteobacteria;c__Gammaproteobacteria;o__Pseudomonadales;f__Saccharospirillaceae;g__;s__	Terrestrial	Soil	Agricultural soil	-111.814	41.7655
3300027867_13	3300027867	3224484	147	36777	1	0	0	40	83.86	4.49	61.41	MQ	OTU-5709	d__Bacteria;p__Proteobacteria;c__Gammaproteobacteria;o__Steroidobacterales;f__Steroidobacteraceae;g__13-2-20CM-66-19;s__	Terrestrial	Soil	Surface soil	-76.3402	40.7999
3300025569_3	3300025569	2801885	301	11519	0	0	0	28	83.82	2.21	72.77	MQ	OTU-6233	d__Bacteria;p__Proteobacteria;c__Gammaproteobacteria;o__Thiohalobacterales;f__Thiohalobacteraceae;g__;s__	Terrestrial	Soil	Natural and restored wetlands	-121.867	38.0457
3300020592_6	3300020592	3856961	29	219042	2	1	1	37	83.61	0.77	79.76	MQ	OTU-3249	d__Bacteria;p__Proteobacteria;c__Gammaproteobacteria;o__Xanthomonadales;f__Rhodanobacteraceae;g__Dokdonella;s__	Terrestrial	Soil	compost	-122.29	37.83
3300006879_43	3300006879	1718293	236	8216	0	2	0	33	83.45	0.58	80.55	MQ	OTU-422	d__Bacteria;p__Proteobacteria;c__Gammaproteobacteria;o__Cardiobacteriales;f__Wohlfahrtiimonadaceae;g__;s__	Terrestrial	Soil	Agricultural soil	-83.4195	33.8834
3300012856_11	3300012856	3154105	243	18421	0	1	0	38	83.23	2.19	72.28	MQ	OTU-3192	d__Bacteria;p__Proteobacteria;c__Gammaproteobacteria;o__Xanthomonadales;f__Xanthomonadaceae;g__Luteimonas;s__	Terrestrial	Soil	soil	-89.4011	43.073
3300017649_13	3300017649	3388618	326	13640	0	0	0	46	83.17	1.96	73.37	MQ	OTU-8825	d__Bacteria;p__Proteobacteria;c__Gammaproteobacteria;o__Betaproteobacteriales;f__Burkholderiaceae;g__Pusillimonas;s__	Terrestrial	Soil	compost	-122.29	37.83
3300012003_16	3300012003	2467072	339	8377	0	0	0	28	83.06	2.27	71.71	MQ	OTU-9140	d__Bacteria;p__Proteobacteria;c__Gammaproteobacteria;o__Betaproteobacteriales;f__Methylophilaceae;g__Methylotenera;s__GCA_002429455.1	Terrestrial	Soil	Permafrost	NULL	NULL
3300027706_39	3300027706	2590027	276	12012	0	0	0	36	83.05	1.14	77.35	MQ	OTU-17501	d__Bacteria;p__Proteobacteria;c__Gammaproteobacteria;o__Xanthomonadales;f__Rhodanobacteraceae;g__66-474;s__	Terrestrial	Soil	Surface soil	-76.3402	40.7999
3300027711_28	3300027711	2266618	310	7820	0	2	0	29	82.88	2.85	68.63	MQ	OTU-4346	d__Bacteria;p__Proteobacteria;c__Gammaproteobacteria;o__Pseudomonadales;f__UBA7239;g__;s__	Terrestrial	Soil	Agricultural soil	-111.814	41.7655
3300026184_14	3300026184	2736901	358	8860	1	0	0	30	82.72	3.32	66.12	MQ	OTU-14046	d__Bacteria;p__Proteobacteria;c__Gammaproteobacteria;o__UBA4486;f__UBA4486;g__;s__	Terrestrial	Soil	Pond soil	-122.133	37.4958
3300001422_3	3300001422	2192841	209	14634	0	0	0	28	82.66	1.02	77.56	MQ	OTU-2161	d__Bacteria;p__Proteobacteria;c__Gammaproteobacteria;o__UBA5335;f__;g__;s__	Terrestrial	Soil	Hydrocarbon resource environments	-111.399	56.7027
3300026873_1	3300026873	3255966	491	7561	0	3	0	47	82.05	2.05	71.8	MQ	OTU-12819	d__Bacteria;p__Proteobacteria;c__Gammaproteobacteria;o__Pseudomonadales;f__Moraxellaceae;g__Acinetobacter;s__Acinetobacter guillouiae	Terrestrial	Soil	Soil	-89.38	43.3
3300027942_3	3300027942	2359960	329	8182	0	0	0	26	82.04	2.41	69.99	MQ	OTU-16734	d__Bacteria;p__Proteobacteria;c__Gammaproteobacteria;o__Pseudomonadales;f__Moraxellaceae;g__;s__	Terrestrial	Soil	Sand	-119.272	46.372
3300010048_25	3300010048	2144905	241	11241	0	1	1	32	82.01	2.99	67.06	MQ	OTU-2197	d__Bacteria;p__Proteobacteria;c__Gammaproteobacteria;o__Steroidobacterales;f__;g__;s__	Terrestrial	Soil	Tropical forest soil	-79.8436	9.1086
3300027653_47	3300027653	1735468	258	7531	1	1	0	23	81.8	2.22	70.7	MQ	OTU-8487	d__Bacteria;p__Proteobacteria;c__Gammaproteobacteria;o__Betaproteobacteriales;f__Burkholderiaceae;g__Paenalcaligenes;s__	Terrestrial	Soil	Agricultural soil	-83.4195	33.8834
3300025725_20	3300025725	2566992	358	7864	0	0	0	33	81.7	3.59	63.75	MQ	OTU-3188	d__Bacteria;p__Proteobacteria;c__Gammaproteobacteria;o__Betaproteobacteriales;f__Burkholderiaceae;g__Rhodoferax;s__	Terrestrial	Soil	Arctic peat soil	-156.598	71.2838
3300026167_14	3300026167	2925589	364	9459	1	0	0	35	81.67	4.92	57.07	MQ	OTU-7025	d__Bacteria;p__Proteobacteria;c__Gammaproteobacteria;o__Pseudomonadales;f__Halieaceae;g__Pseudohaliea;s__	Terrestrial	Soil	Pond soil	-122.133	37.4968
3300027905_53	3300027905	3126112	148	34016	1	0	0	31	81.6	2.78	67.7	MQ	OTU-2874	d__Bacteria;p__Proteobacteria;c__Gammaproteobacteria;o__Betaproteobacteriales;f__Burkholderiaceae;g__GJ-E10;s__	Terrestrial	Soil	Peatlands soil	11.88	50.13
3300026843_1	3300026843	1701864	197	10399	0	1	1	33	81.48	3.75	62.73	MQ	OTU-9572	d__Bacteria;p__Proteobacteria;c__Gammaproteobacteria;o__Xanthomonadales;f__Xanthomonadaceae;g__;s__	Terrestrial	Soil	Soil	-73.72	45.54
3300026024_1	3300026024	3038187	353	10913	1	1	1	29	81.46	1.85	72.21	MQ	OTU-15081	d__Bacteria;p__Proteobacteria;c__Gammaproteobacteria;o__Woeseiales;f__Woeseiaceae;g__;s__	Terrestrial	Soil	Natural and restored wetlands	-122.266	38.1318
3300015196_15	3300015196	3039545	280	15788	0	0	0	30	81.29	2.2	70.29	MQ	OTU-2700	d__Bacteria;p__Proteobacteria;c__Gammaproteobacteria;o__Betaproteobacteriales;f__UKL13-2;g__UKL13-2;s__	Terrestrial	Soil	Glacier forefield soil	-50.0183	67.1631
3300000366_15	3300000366	2795116	158	26414	1	0	0	39	81.03	0	81.03	MQ	OTU-7267	d__Bacteria;p__Proteobacteria;c__Gammaproteobacteria;o__;f__;g__;s__	Terrestrial	Soil	Alkaline sediment	82.1	52.98
3300020215_9	3300020215	4407169	139	55257	0	0	0	41	81.03	0	81.03	MQ	OTU-13996	d__Bacteria;p__Proteobacteria;c__Gammaproteobacteria;o__Methylococcales;f__Methylomonadaceae;g__Methylobacter;s__	Terrestrial	Soil	soil	-116.255	33.3049
3300012005_17	3300012005	2196088	311	7513	1	0	0	20	80.95	1.5	73.45	MQ	OTU-9140	d__Bacteria;p__Proteobacteria;c__Gammaproteobacteria;o__Betaproteobacteriales;f__Methylophilaceae;g__Methylotenera;s__GCA_002429455.1	Terrestrial	Soil	Permafrost	NULL	NULL
3300027091_1	3300027091	3631341	583	6704	0	1	0	38	80.86	2.17	70.01	MQ	OTU-16736	d__Bacteria;p__Proteobacteria;c__Gammaproteobacteria;o__Betaproteobacteriales;f__Burkholderiaceae;g__Aquabacterium;s__	Terrestrial	Soil	Sand	-119.272	46.372
3300026222_3	3300026222	4461225	671	7098	0	0	0	37	80.74	2.34	69.04	MQ	OTU-6090	d__Bacteria;p__Proteobacteria;c__Gammaproteobacteria;o__Betaproteobacteriales;f__Burkholderiaceae;g__Rugamonas;s__	Terrestrial	Soil	Permafrost soil	-149.314	68.6137
3300025915_19	3300025915	2385543	84	46341	1	0	0	28	80.43	1.45	73.18	MQ	OTU-12896	d__Bacteria;p__Proteobacteria;c__Gammaproteobacteria;o__Steroidobacterales;f__Steroidobacteraceae;g__13-2-20CM-66-19;s__	Terrestrial	Soil	Corn, switchgrass and miscanthus rhizosphere	-85.451	42.4774
3300026026_3	3300026026	2201553	260	11032	0	0	0	32	80.32	2.87	65.97	MQ	OTU-9527	d__Bacteria;p__Proteobacteria;c__Gammaproteobacteria;o__Betaproteobacteriales;f__Hydrogenophilaceae;g__Thiobacillus;s__	Terrestrial	Soil	Natural and restored wetlands	-121.65	38.1075
3300026126_4	3300026126	2352312	74	51077	1	1	1	39	80.25	1.65	72	MQ	OTU-10932	d__Bacteria;p__Proteobacteria;c__Gammaproteobacteria;o__UBA5335;f__;g__;s__	Terrestrial	Soil	Soil	-122.129	37.4971
3300026272_3	3300026272	5469895	75	172845	0	2	0	68	80.24	0.98	75.34	MQ	OTU-11309	d__Bacteria;p__Proteobacteria;c__Gammaproteobacteria;o__Betaproteobacteriales;f__Burkholderiaceae;g__Janthinobacterium;s__GCF_002754575.1	Terrestrial	Soil	Soil	-149.314	68.6137
3300014498_9	3300014498	3150771	439	8612	0	1	0	29	80.19	2.75	66.44	MQ	OTU-5761	d__Bacteria;p__Proteobacteria;c__Gammaproteobacteria;o__Methylococcales;f__Methylomonadaceae;g__KS41;s__	Terrestrial	Soil	Fen	19.05	68.35
3300020154_7	3300020154	3992540	79	84289	0	0	0	42	80.17	0	80.17	MQ	OTU-13996	d__Bacteria;p__Proteobacteria;c__Gammaproteobacteria;o__Methylococcales;f__Methylomonadaceae;g__Methylobacter;s__	Terrestrial	Soil	soil	-116.255	33.3049
3300026271_9	3300026271	1641208	259	6818	0	1	1	26	80.16	2.1	69.66	MQ	OTU-17286	d__Bacteria;p__Proteobacteria;c__Gammaproteobacteria;o__Betaproteobacteriales;f__Gallionellaceae;g__Gallionella;s__	Terrestrial	Soil	Soil	-149.314	68.6137
3300017650_6	3300017650	6138578	319	29559	0	4	0	46	80	0	80	MQ	OTU-14140	d__Bacteria;p__Proteobacteria;c__Gammaproteobacteria;o__Betaproteobacteriales;f__Burkholderiaceae;g__Caballeronia;s__Caballeronia zhejiangensis	Terrestrial	Soil	soil	-122.29	37.83
3300026196_20	3300026196	1618422	216	8803	0	0	0	24	79.62	1.18	73.72	MQ	OTU-2881	d__Bacteria;p__Proteobacteria;c__Gammaproteobacteria;o__Betaproteobacteriales;f__Gallionellaceae;g__;s__	Terrestrial	Soil	Soil	-122.133	37.4965
3300006879_41	3300006879	1745016	206	10175	0	5	0	27	79.57	1.13	73.92	MQ	OTU-7586	d__Bacteria;p__Proteobacteria;c__Gammaproteobacteria;o__Enterobacterales;f__Pasteurellaceae;g__Gallibacterium;s__Gallibacterium anatis	Terrestrial	Soil	Agricultural soil	-83.4195	33.8834
3300027711_18	3300027711	2966768	289	13562	0	0	0	36	79.31	0	79.31	MQ	OTU-14781	d__Bacteria;p__Proteobacteria;c__Gammaproteobacteria;o__Pseudomonadales;f__Pseudomonadaceae;g__Pseudomonas_D;s__Pseudomonas_D formosensis	Terrestrial	Soil	Agricultural soil	-111.814	41.7655
3300025976_1	3300025976	3141981	318	13418	1	0	0	31	79.1	2.2	68.1	MQ	OTU-15081	d__Bacteria;p__Proteobacteria;c__Gammaproteobacteria;o__Woeseiales;f__Woeseiaceae;g__;s__	Terrestrial	Soil	Natural and restored wetlands	-122.266	38.1318
3300025679_18	3300025679	2606972	246	13437	0	0	0	31	78.74	0.47	76.39	MQ	OTU-16740	d__Bacteria;p__Proteobacteria;c__Gammaproteobacteria;o__Betaproteobacteriales;f__Burkholderiaceae;g__;s__	Terrestrial	Soil	Arctic peat soil	-156.61	71.2999
3300000367_14	3300000367	2865588	319	10831	0	2	0	33	78.7	3.13	63.05	MQ	OTU-7762	d__Bacteria;p__Proteobacteria;c__Gammaproteobacteria;o__Pseudomonadales;f__Cellvibrionaceae;g__Marinimicrobium;s__	Terrestrial	Soil	Alkaline sediment	79.14	52.1
3300006879_36	3300006879	1978489	79	43882	0	0	0	24	78.62	0	78.62	MQ	OTU-8486	d__Bacteria;p__Proteobacteria;c__Gammaproteobacteria;o__Pseudomonadales;f__Alcanivoracaceae;g__Alcanivorax_A;s__	Terrestrial	Soil	Agricultural soil	-83.4195	33.8834
3300025615_13	3300025615	2434955	316	9425	0	0	0	31	78.45	2.31	66.9	MQ	OTU-9687	d__Bacteria;p__Proteobacteria;c__Gammaproteobacteria;o__Ga0077554;f__Ga007554;g__;s__	Terrestrial	Soil	Natural and restored wetlands	-122.502	38.015
3300027773_51	3300027773	2434841	82	43261	1	2	1	37	78.3	0.75	74.55	MQ	OTU-8028	d__Bacteria;p__Proteobacteria;c__Gammaproteobacteria;o__Xanthomonadales;f__Rhodanobacteraceae;g__Rudaea;s__	Terrestrial	Soil	Surface soil	-76.3402	40.7999
3300025721_7	3300025721	3146235	517	6521	1	1	0	31	78	3.14	62.3	MQ	OTU-12613	d__Bacteria;p__Proteobacteria;c__Gammaproteobacteria;o__Pseudomonadales;f__Hahellaceae;g__Marinobacter;s__	Terrestrial	Soil	Arctic peat soil	-156.61	71.299
2189573022_8	2189573022	2643416	62	64212	0	0	0	72	77.93	0	77.93	MQ	OTU-12462	d__Bacteria;p__Proteobacteria;c__Gammaproteobacteria;o__Enterobacterales;f__Aeromonadaceae;g__Tolumonas;s__Tolumonas lignilytica	Terrestrial	Soil	Soil	-65.7166	18.3724
3300012804_7	3300012804	3445250	161	30739	0	6	0	50	77.93	0	77.93	MQ	OTU-11169	d__Bacteria;p__Proteobacteria;c__Gammaproteobacteria;o__Pseudomonadales;f__Moraxellaceae;g__Acinetobacter;s__	Terrestrial	Soil	soil	-89.4011	43.073
3300027678_7	3300027678	2248108	296	8481	0	0	0	21	77.72	3.96	57.92	MQ	OTU-4335	d__Bacteria;p__Proteobacteria;c__Gammaproteobacteria;o__Steroidobacterales;f__Steroidobacteraceae;g__13-2-20CM-66-19;s__	Terrestrial	Soil	Forest soil	-89.38	49.08
3300025619_18	3300025619	1784045	164	15145	0	0	0	25	77.56	1.27	71.21	MQ	OTU-3142	d__Bacteria;p__Proteobacteria;c__Gammaproteobacteria;o__Betaproteobacteriales;f__Gallionellaceae;g__Gallionella;s__	Terrestrial	Soil	Arctic peat soil	-156.61	71.2999
3300027662_15	3300027662	2226409	333	7379	0	0	0	30	77.34	1.39	70.39	MQ	OTU-5217	d__Bacteria;p__Proteobacteria;c__Gammaproteobacteria;o__Steroidobacterales;f__Steroidobacteraceae;g__;s__	Terrestrial	Soil	Peatlands soil	11.881	50.1318
3300012794_5	3300012794	2406161	9	368306	0	2	0	30	77.24	0.34	75.54	MQ	OTU-1479	d__Bacteria;p__Proteobacteria;c__Gammaproteobacteria;o__Xanthomonadales;f__Xanthomonadaceae;g__Pseudoxanthomonas;s__	Terrestrial	Soil	soil	-89.4011	43.073
3300012833_5	3300012833	4773382	119	63859	0	7	0	66	76.88	1.72	68.28	MQ	OTU-4915	d__Bacteria;p__Proteobacteria;c__Gammaproteobacteria;o__Enterobacterales;f__Enterobacteriaceae;g__Leclercia;s__Leclercia adecarboxylata	Terrestrial	Soil	soil	-89.4011	43.073
3300017652_9	3300017652	4584161	25	248558	1	1	1	34	76.76	1.73	68.11	MQ	OTU-13545	d__Bacteria;p__Proteobacteria;c__Gammaproteobacteria;o__UBA6522;f__UBA6522;g__;s__	Terrestrial	Soil	compost	-122.29	37.83
3300025562_6	3300025562	2005166	222	11166	0	0	0	29	76.73	1.22	70.63	MQ	OTU-4327	d__Bacteria;p__Proteobacteria;c__Gammaproteobacteria;o__Betaproteobacteriales;f__Gallionellaceae;g__Gallionella;s__	Terrestrial	Soil	Natural and restored wetlands	-122.01	38.1972
3300017649_15	3300017649	2859819	44	119698	0	0	0	31	75.86	0	75.86	MQ	OTU-6607	d__Bacteria;p__Proteobacteria;c__Gammaproteobacteria;o__Pseudomonadales;f__Pseudohongiellaceae;g__;s__	Terrestrial	Soil	compost	-122.29	37.83
3300026276_3	3300026276	6563733	549	15276	0	4	0	54	75.44	3.51	57.89	MQ	OTU-7271	d__Bacteria;p__Proteobacteria;c__Gammaproteobacteria;o__Pseudomonadales;f__Pseudomonadaceae;g__Pseudomonas_E;s__	Terrestrial	Soil	Permafrost soil	-149.314	68.6137
3300027706_43	3300027706	2330163	293	9598	0	0	0	35	75.43	1.39	68.48	MQ	OTU-9391	d__Bacteria;p__Proteobacteria;c__Gammaproteobacteria;o__UBA5158;f__UBA5158;g__2-12-FULL-43-28;s__	Terrestrial	Soil	Surface soil	-76.3402	40.7999
3300015196_16	3300015196	2909274	442	7279	0	1	1	26	75.38	1.39	68.43	MQ	OTU-2702	d__Bacteria;p__Proteobacteria;c__Gammaproteobacteria;o__Betaproteobacteriales;f__Burkholderiaceae;g__Rhizobacter;s__	Terrestrial	Soil	Glacier forefield soil	-50.0183	67.1631
3300009095_68	3300009095	3119128	469	7703	1	1	0	27	75.05	1.04	69.85	MQ	OTU-11640	d__Bacteria;p__Proteobacteria;c__Gammaproteobacteria;o__Steroidobacterales;f__Steroidobacteraceae;g__Steroidobacter;s__	Terrestrial	Soil	Agricultural soil	-111.814	41.7655
3300026272_8	3300026272	4335909	599	8289	0	0	0	36	75	0	75	MQ	OTU-3522	d__Bacteria;p__Proteobacteria;c__Gammaproteobacteria;o__Betaproteobacteriales;f__Burkholderiaceae;g__Herbaspirillum;s__	Terrestrial	Soil	Soil	-149.314	68.6137
3300025600_10	3300025600	4659666	75	83678	0	3	0	50	100	1.88	90.6	MQ	OTU-15184	d__Bacteria;p__Bacteroidota;c__Bacteroidia;o__Bacteroidales;f__Prolixibacteraceae;g__UBA6024;s__	Terrestrial	Soil	Arctic peat soil	-156.788	71.2909
3300025575_9	3300025575	4804947	80	79431	0	3	0	51	100	1.88	90.6	MQ	OTU-15184	d__Bacteria;p__Bacteroidota;c__Bacteroidia;o__Bacteroidales;f__Prolixibacteraceae;g__UBA6024;s__	Terrestrial	Soil	Arctic peat soil	-156.788	71.2909
3300012940_45	3300012940	3739677	25	466352	0	2	0	38	100	0.99	95.05	MQ	OTU-2412	d__Bacteria;p__Bacteroidota;c__Bacteroidia;o__Chitinophagales;f__Chitinophagaceae;g__;s__	Terrestrial	Soil	compost	-122.29	37.83
3300017540_10	3300017540	3526262	53	92631	0	2	0	41	100	0.99	95.05	MQ	OTU-1452	d__Bacteria;p__Bacteroidota;c__Bacteroidia;o__Chitinophagales;f__Chitinophagaceae;g__;s__	Terrestrial	Soil	compost	-122.29	37.83
3300017647_6	3300017647	3557846	12	548728	0	2	0	43	100	0.99	95.05	MQ	OTU-1452	d__Bacteria;p__Bacteroidota;c__Bacteroidia;o__Chitinophagales;f__Chitinophagaceae;g__;s__	Terrestrial	Soil	compost	-122.29	37.83
3300012826_7	3300012826	4358447	21	326440	0	1	0	53	100	0.74	96.3	MQ	OTU-6011	d__Bacteria;p__Bacteroidota;c__Bacteroidia;o__Chitinophagales;f__Chitinophagaceae;g__43-16;s__	Terrestrial	Soil	soil	-89.4011	43.073
3300012821_8	3300012821	4354047	18	326425	0	1	0	52	100	0.74	96.3	MQ	OTU-6011	d__Bacteria;p__Bacteroidota;c__Bacteroidia;o__Chitinophagales;f__Chitinophagaceae;g__43-16;s__	Terrestrial	Soil	soil	-89.4011	43.073
3300012859_6	3300012859	4308244	32	239494	0	3	0	52	100	0.74	96.3	MQ	OTU-6658	d__Bacteria;p__Bacteroidota;c__Bacteroidia;o__Chitinophagales;f__Chitinophagaceae;g__43-16;s__	Terrestrial	Soil	soil	-89.4011	43.073
3300017652_8	3300017652	4690008	57	115998	1	1	1	38	100	0.99	95.05	HQ	OTU-8261	d__Bacteria;p__Bacteroidota;c__Bacteroidia;o__Chitinophagales;f__Chitinophagaceae;g__46-32;s__	Terrestrial	Soil	compost	-122.29	37.83
3300017650_9	3300017650	4811253	5	981446	1	1	1	42	100	0	100	HQ	OTU-2704	d__Bacteria;p__Bacteroidota;c__Bacteroidia;o__Chitinophagales;f__Chitinophagaceae;g__46-32;s__GCA_001898405.1	Terrestrial	Soil	soil	-122.29	37.83
3300017560_8	3300017560	4835050	7	981446	1	1	1	40	100	0	100	HQ	OTU-2704	d__Bacteria;p__Bacteroidota;c__Bacteroidia;o__Chitinophagales;f__Chitinophagaceae;g__46-32;s__GCA_001898405.1	Terrestrial	Soil	soil	-122.29	37.83
3300021444_5	3300021444	6476328	12	578197	0	1	0	71	100	0.49	97.55	MQ	OTU-1298	d__Bacteria;p__Bacteroidota;c__Bacteroidia;o__Chitinophagales;f__Chitinophagaceae;g__Chitinophaga;s__	Terrestrial	Soil	bulk soil	-43.5919	-19.28
3300012816_5	3300012816	4886329	83	96433	0	1	1	44	100	0	100	MQ	OTU-382	d__Bacteria;p__Bacteroidota;c__Bacteroidia;o__Chitinophagales;f__Chitinophagaceae;g__Terrimonas;s__	Terrestrial	Soil	soil	-89.4011	43.073
3300012842_6	3300012842	4778598	72	100611	0	0	0	43	100	0	100	MQ	OTU-382	d__Bacteria;p__Bacteroidota;c__Bacteroidia;o__Chitinophagales;f__Chitinophagaceae;g__Terrimonas;s__	Terrestrial	Soil	soil	-89.4011	43.073
3300017553_9	3300017553	3134070	28	207379	0	1	0	36	100	0.99	95.05	MQ	OTU-8551	d__Bacteria;p__Bacteroidota;c__Bacteroidia;o__Chitinophagales;f__Chitinophagaceae;g__UBA1952;s__	Terrestrial	Soil	compost	-122.29	37.83
3300012921_16	3300012921	5059993	27	243281	0	0	0	36	100	0.07	99.65	MQ	OTU-7304	d__Bacteria;p__Bacteroidota;c__Bacteroidia;o__Cytophagales;f__Cyclobacteriaceae;g__;s__	Terrestrial	Soil	Contaminated culture	-109.55	38.5733
3300012942_39	3300012942	3102348	71	68601	0	1	0	32	100	0.54	97.3	MQ	OTU-14671	d__Bacteria;p__Bacteroidota;c__Bacteroidia;o__Flavobacteriales;f__Crocinitomicaceae;g__;s__	Terrestrial	Soil	compost	-122.29	37.83
3300012822_4	3300012822	3195214	27	203752	1	3	1	55	100	0	100	HQ	OTU-12559	d__Bacteria;p__Bacteroidota;c__Bacteroidia;o__Flavobacteriales;f__Weeksellaceae;g__;s__	Terrestrial	Soil	soil	-89.4011	43.073
3300012840_8	3300012840	3136899	9	648760	0	0	0	38	100	0.49	97.55	MQ	OTU-12950	d__Bacteria;p__Bacteroidota;c__Bacteroidia;o__Flavobacteriales;f__Weeksellaceae;g__Chryseobacterium_B;s__	Terrestrial	Soil	soil	-89.4011	43.073
3300012860_7	3300012860	3136903	11	449427	0	0	0	38	100	0.49	97.55	MQ	OTU-12950	d__Bacteria;p__Bacteroidota;c__Bacteroidia;o__Flavobacteriales;f__Weeksellaceae;g__Chryseobacterium_B;s__	Terrestrial	Soil	soil	-89.4011	43.073
3300021444_6	3300021444	4776908	16	378951	0	1	0	71	100	0.74	96.3	MQ	OTU-1295	d__Bacteria;p__Bacteroidota;c__Bacteroidia;o__Flavobacteriales;f__Weeksellaceae;g__Chryseobacterium;s__	Terrestrial	Soil	bulk soil	-43.5919	-19.28
3300012799_5	3300012799	4327445	7	1111720	0	2	0	67	100	0.25	98.75	MQ	OTU-8399	d__Bacteria;p__Bacteroidota;c__Bacteroidia;o__Flavobacteriales;f__Weeksellaceae;g__Chryseobacterium;s__GCF_001045445.1	Terrestrial	Soil	soil	-89.4011	43.073
3300012940_62	3300012940	2962323	31	276001	0	2	0	38	100	0.03	99.85	MQ	OTU-3064	d__Bacteria;p__Bacteroidota;c__Bacteroidia;o__Sphingobacteriales;f__Sphingobacteriaceae;g__;s__	Terrestrial	Soil	compost	-122.29	37.83
3300012940_44	3300012940	3814434	27	258669	2	2	0	37	100	0.95	95.25	MQ	OTU-2411	d__Bacteria;p__Bacteroidota;c__Bacteroidia;o__Sphingobacteriales;f__Sphingobacteriaceae;g__;s__	Terrestrial	Soil	compost	-122.29	37.83
3300012879_6	3300012879	4867594	38	196790	0	0	0	44	100	0	100	MQ	OTU-16856	d__Bacteria;p__Bacteroidota;c__Bacteroidia;o__Sphingobacteriales;f__Sphingobacteriaceae;g__Pseudopedobacter;s__	Terrestrial	Soil	soil	-89.4011	43.073
3300012940_31	3300012940	4975506	15	973113	2	3	0	47	100	1.43	92.85	MQ	OTU-10526	d__Bacteria;p__Bacteroidota;c__Bacteroidia;o__Sphingobacteriales;f__Sphingobacteriaceae;g__Sphingobacterium;s__	Terrestrial	Soil	compost	-122.29	37.83
3300020594_5	3300020594	5835230	33	313862	2	2	0	39	99.84	1.43	92.69	MQ	OTU-73	d__Bacteria;p__Bacteroidota;c__Bacteroidia;o__Sphingobacteriales;f__Sphingobacteriaceae;g__Parapedobacter;s__Parapedobacter indicus	Terrestrial	Soil	compost	-122.29	37.83
3300012804_2	3300012804	6107219	26	422653	2	4	0	71	99.84	1.43	92.69	MQ	OTU-11856	d__Bacteria;p__Bacteroidota;c__Bacteroidia;o__Sphingobacteriales;f__Sphingobacteriaceae;g__Sphingobacterium;s__GCA_002420705.1	Terrestrial	Soil	soil	-89.4011	43.073
3300012799_3	3300012799	6121638	28	422653	1	4	0	71	99.84	1.43	92.69	MQ	OTU-11856	d__Bacteria;p__Bacteroidota;c__Bacteroidia;o__Sphingobacteriales;f__Sphingobacteriaceae;g__Sphingobacterium;s__GCA_002420705.1	Terrestrial	Soil	soil	-89.4011	43.073
3300012801_3	3300012801	6107061	25	422653	1	4	0	71	99.84	1.43	92.69	MQ	OTU-11856	d__Bacteria;p__Bacteroidota;c__Bacteroidia;o__Sphingobacteriales;f__Sphingobacteriaceae;g__Sphingobacterium;s__GCA_002420705.1	Terrestrial	Soil	soil	-89.4011	43.073
3300012822_1	3300012822	6322639	56	204608	2	2	0	67	99.84	1.9	90.34	MQ	OTU-4618	d__Bacteria;p__Bacteroidota;c__Bacteroidia;o__Sphingobacteriales;f__Sphingobacteriaceae;g__Sphingobacterium;s__Sphingobacterium sp2	Terrestrial	Soil	soil	-89.4011	43.073
3300017658_22	3300017658	3535201	27	239357	0	2	0	35	99.82	1.08	94.42	MQ	OTU-4816	d__Bacteria;p__Bacteroidota;c__Bacteroidia;o__AKYH767;f__;g__;s__	Terrestrial	Soil	compost	-122.29	37.83
3300017646_12	3300017646	3539191	27	249654	0	2	0	35	99.82	1.08	94.42	MQ	OTU-4816	d__Bacteria;p__Bacteroidota;c__Bacteroidia;o__AKYH767;f__;g__;s__	Terrestrial	Soil	compost	-122.29	37.83
3300020591_7	3300020591	3622186	10	485138	0	2	0	35	99.82	1.08	94.42	MQ	OTU-4816	d__Bacteria;p__Bacteroidota;c__Bacteroidia;o__AKYH767;f__;g__;s__	Terrestrial	Soil	compost	-122.29	37.83
3300017652_11	3300017652	3521385	28	357365	0	2	0	35	99.82	1.61	91.77	MQ	OTU-4816	d__Bacteria;p__Bacteroidota;c__Bacteroidia;o__AKYH767;f__;g__;s__	Terrestrial	Soil	compost	-122.29	37.83
3300017548_7	3300017548	3544083	32	198341	0	2	0	35	99.82	1.08	94.42	MQ	OTU-4816	d__Bacteria;p__Bacteroidota;c__Bacteroidia;o__AKYH767;f__;g__;s__	Terrestrial	Soil	compost	-122.29	37.83
3300012940_35	3300012940	4635286	41	265146	0	3	0	45	99.76	1.19	93.81	MQ	OTU-10529	d__Bacteria;p__Bacteroidota;c__Bacteroidia;o__Sphingobacteriales;f__Sphingobacteriaceae;g__;s__	Terrestrial	Soil	compost	-122.29	37.83
3300012865_2	3300012865	9244648	40	310051	0	1	0	56	99.75	1.89	90.3	MQ	OTU-17434	d__Bacteria;p__Bacteroidota;c__Bacteroidia;o__Chitinophagales;f__Chitinophagaceae;g__Niastella;s__	Terrestrial	Soil	soil	-89.4011	43.073
3300012838_1	3300012838	9218350	96	150754	0	1	0	56	99.75	1.89	90.3	MQ	OTU-17434	d__Bacteria;p__Bacteroidota;c__Bacteroidia;o__Chitinophagales;f__Chitinophagaceae;g__Niastella;s__	Terrestrial	Soil	soil	-89.4011	43.073
3300012827_4	3300012827	5152561	16	437425	1	3	0	51	99.65	0.05	99.4	MQ	OTU-2825	d__Bacteria;p__Bacteroidota;c__Bacteroidia;o__Flavobacteriales;f__Flavobacteriaceae;g__Flavobacterium;s__	Terrestrial	Soil	soil	-89.4011	43.073
3300012816_11	3300012816	3668005	34	155354	0	2	0	49	99.65	0.35	97.9	MQ	OTU-14068	d__Bacteria;p__Bacteroidota;c__Bacteroidia;o__Flavobacteriales;f__Flavobacteriaceae;g__Flavobacterium;s__	Terrestrial	Soil	soil	-89.4011	43.073
3300012844_5	3300012844	4896814	34	253687	0	5	0	50	99.65	0	99.65	MQ	OTU-7294	d__Bacteria;p__Bacteroidota;c__Bacteroidia;o__Flavobacteriales;f__Flavobacteriaceae;g__Flavobacterium;s__	Terrestrial	Soil	soil	-89.4011	43.073
3300012843_4	3300012843	5148116	15	437425	1	3	0	51	99.65	0.05	99.4	MQ	OTU-2825	d__Bacteria;p__Bacteroidota;c__Bacteroidia;o__Flavobacteriales;f__Flavobacteriaceae;g__Flavobacterium;s__	Terrestrial	Soil	soil	-89.4011	43.073
3300012862_4	3300012862	4084339	53	155194	1	4	0	45	99.52	2.38	87.62	MQ	OTU-7485	d__Bacteria;p__Bacteroidota;c__Bacteroidia;o__Sphingobacteriales;f__Sphingobacteriaceae;g__Sphingobacterium;s__	Terrestrial	Soil	soil	-89.4011	43.073
3300012842_4	3300012842	5025673	43	203692	0	4	0	60	99.52	1.67	91.17	MQ	OTU-383	d__Bacteria;p__Bacteroidota;c__Bacteroidia;o__Sphingobacteriales;f__Sphingobacteriaceae;g__Sphingobacterium;s__	Terrestrial	Soil	soil	-89.4011	43.073
3300012830_6	3300012830	3938371	33	253504	0	4	0	45	99.52	0	99.52	MQ	OTU-7485	d__Bacteria;p__Bacteroidota;c__Bacteroidia;o__Sphingobacteriales;f__Sphingobacteriaceae;g__Sphingobacterium;s__	Terrestrial	Soil	soil	-89.4011	43.073
3300012811_5	3300012811	3914219	123	48364	1	4	0	59	99.52	0	99.52	MQ	OTU-6554	d__Bacteria;p__Bacteroidota;c__Bacteroidia;o__Sphingobacteriales;f__Sphingobacteriaceae;g__Sphingobacterium;s__	Terrestrial	Soil	soil	-89.4011	43.073
3300012808_6	3300012808	5096179	48	179057	1	4	0	59	99.52	1.67	91.17	MQ	OTU-383	d__Bacteria;p__Bacteroidota;c__Bacteroidia;o__Sphingobacteriales;f__Sphingobacteriaceae;g__Sphingobacterium;s__	Terrestrial	Soil	soil	-89.4011	43.073
3300012853_4	3300012853	5933497	58	212211	0	6	0	66	99.52	0.95	94.77	MQ	OTU-6618	d__Bacteria;p__Bacteroidota;c__Bacteroidia;o__Sphingobacteriales;f__Sphingobacteriaceae;g__Sphingobacterium;s__GCF_001006065.1	Terrestrial	Soil	soil	-89.4011	43.073
3300012842_8	3300012842	4182088	104	71273	0	1	1	36	99.51	0.49	97.06	MQ	OTU-386	d__Bacteria;p__Bacteroidota;c__Bacteroidia;o__Chitinophagales;f__Chitinophagaceae;g__;s__	Terrestrial	Soil	soil	-89.4011	43.073
3300005337_12	3300005337	4290430	62	136970	1	0	0	52	99.51	0.49	97.06	MQ	OTU-4412	d__Bacteria;p__Bacteroidota;c__Bacteroidia;o__Chitinophagales;f__Chitinophagaceae;g__UBA10320;s__	Terrestrial	Soil	Corn rhizosphere	-85.3738	42.3948
3300021168_6	3300021168	3277246	37	137384	0	2	1	35	99.51	1.26	93.21	MQ	OTU-3601	d__Bacteria;p__Bacteroidota;c__Bacteroidia;o__Chitinophagales;f__Chitinophagaceae;g__UBA1946;s__	Terrestrial	Soil	soil	-72.1783	42.481
3300017658_24	3300017658	3139560	27	217642	0	1	0	36	99.51	0.99	94.56	MQ	OTU-8551	d__Bacteria;p__Bacteroidota;c__Bacteroidia;o__Chitinophagales;f__Chitinophagaceae;g__UBA1952;s__	Terrestrial	Soil	compost	-122.29	37.83
3300025846_9	3300025846	3579390	129	41306	0	2	2	47	99.46	0	99.46	MQ	OTU-7072	d__Bacteria;p__Bacteroidota;c__Bacteroidia;o__Bacteroidales;f__Paludibacteraceae;g__Paludibacter;s__	Terrestrial	Soil	Arctic peat soil	-156.789	71.2906
3300012943_34	3300012943	3745042	21	281700	1	1	2	46	99.46	0.54	96.76	HQ	OTU-1792	d__Bacteria;p__Bacteroidota;c__Bacteroidia;o__Flavobacteriales;f__PHOS-HE28;g__PHOS-HE28;s__	Terrestrial	Soil	soil	-122.29	37.83
3300017646_16	3300017646	2489580	28	187390	0	2	0	34	99.46	0	99.46	MQ	OTU-16681	d__Bacteria;p__Bacteroidota;c__Bacteroidia;o__Flavobacteriales;f__Weeksellaceae;g__Moheibacter;s__	Terrestrial	Soil	compost	-122.29	37.83
3300017652_14	3300017652	2494736	13	254166	0	2	0	35	99.46	0	99.46	MQ	OTU-16681	d__Bacteria;p__Bacteroidota;c__Bacteroidia;o__Flavobacteriales;f__Weeksellaceae;g__Moheibacter;s__	Terrestrial	Soil	compost	-122.29	37.83
3300017548_13	3300017548	2486312	26	153150	0	2	0	34	99.46	0	99.46	MQ	OTU-16681	d__Bacteria;p__Bacteroidota;c__Bacteroidia;o__Flavobacteriales;f__Weeksellaceae;g__Moheibacter;s__	Terrestrial	Soil	compost	-122.29	37.83
3300012859_14	3300012859	2665158	122	33583	0	2	2	30	99.46	2.15	88.71	MQ	OTU-17514	d__Bacteria;p__Bacteroidota;c__Bacteroidia;o__Flavobacteriales;f__Weeksellaceae;g__Moheibacter;s__	Terrestrial	Soil	soil	-89.4011	43.073
3300021057_3	3300021057	7497237	94	163425	0	0	0	56	99.4	2.08	89	MQ	OTU-15497	d__Bacteria;p__Bacteroidota;c__Bacteroidia;o__Cytophagales;f__Cyclobacteriaceae;g__;s__	Terrestrial	Soil	soil	-116.255	33.305
3300012943_24	3300012943	4641299	31	223402	0	2	0	36	99.4	1.79	90.45	MQ	OTU-10542	d__Bacteria;p__Bacteroidota;c__Bacteroidia;o__Cytophagales;f__Cyclobacteriaceae;g__ELB16-189;s__	Terrestrial	Soil	soil	-122.29	37.83
3300012811_1	3300012811	6096904	28	370947	1	4	0	70	99.37	1.43	92.22	MQ	OTU-11856	d__Bacteria;p__Bacteroidota;c__Bacteroidia;o__Sphingobacteriales;f__Sphingobacteriaceae;g__Sphingobacterium;s__GCA_002420705.1	Terrestrial	Soil	soil	-89.4011	43.073
3300012830_2	3300012830	6309805	36	336586	1	3	0	61	99.37	1.9	89.87	MQ	OTU-4618	d__Bacteria;p__Bacteroidota;c__Bacteroidia;o__Sphingobacteriales;f__Sphingobacteriaceae;g__Sphingobacterium;s__Sphingobacterium sp2	Terrestrial	Soil	soil	-89.4011	43.073
3300012940_23	3300012940	5762269	62	173138	0	0	0	46	99.34	1.01	94.29	MQ	OTU-1772	d__Bacteria;p__Bacteroidota;c__Bacteroidia;o__Chitinophagales;f__Chitinophagaceae;g__Chitinophaga;s__	Terrestrial	Soil	compost	-122.29	37.83
3300012880_4	3300012880	4903010	31	306102	0	6	0	55	99.29	0.01	99.24	MQ	OTU-16417	d__Bacteria;p__Bacteroidota;c__Bacteroidia;o__Flavobacteriales;f__Flavobacteriaceae;g__Flavobacterium;s__	Terrestrial	Soil	soil	-89.4011	43.073
3300012808_8	3300012808	3671597	25	181419	0	3	0	50	99.29	0.35	97.54	MQ	OTU-14068	d__Bacteria;p__Bacteroidota;c__Bacteroidia;o__Flavobacteriales;f__Flavobacteriaceae;g__Flavobacterium;s__	Terrestrial	Soil	soil	-89.4011	43.073
3300012830_3	3300012830	5757934	145	76221	0	6	0	54	99.29	4.35	77.54	MQ	OTU-17739	d__Bacteria;p__Bacteroidota;c__Bacteroidia;o__Flavobacteriales;f__Flavobacteriaceae;g__Flavobacterium;s__Flavobacterium johnsoniae	Terrestrial	Soil	soil	-89.4011	43.073
3300012853_1	3300012853	9164697	247	58328	0	1	0	56	99.26	1.89	89.81	MQ	OTU-17434	d__Bacteria;p__Bacteroidota;c__Bacteroidia;o__Chitinophagales;f__Chitinophagaceae;g__Niastella;s__	Terrestrial	Soil	soil	-89.4011	43.073
3300012816_1	3300012816	5640461	29	371502	0	6	0	61	99.2	0.05	98.95	MQ	OTU-4145	d__Bacteria;p__Bacteroidota;c__Bacteroidia;o__Flavobacteriales;f__Flavobacteriaceae;g__Flavobacterium;s__	Terrestrial	Soil	soil	-89.4011	43.073
3300025921_21	3300025921	5111314	196	46096	1	1	1	43	99.06	3.18	83.16	HQ	OTU-5839	d__Bacteria;p__Bacteroidota;c__Bacteroidia;o__Chitinophagales;f__Chitinophagaceae;g__65-1;s__	Terrestrial	Soil	Corn rhizosphere	-85.3738	42.3948
3300020156_7	3300020156	3914978	9	791644	1	1	1	40	99.05	0.48	96.65	HQ	OTU-9385	d__Bacteria;p__Bacteroidota;c__Bacteroidia;o__AKYH767;f__;g__;s__	Terrestrial	Soil	soil	-116.255	33.3049
3300012942_30	3300012942	3876645	189	45034	1	1	1	44	99.01	0.66	95.71	HQ	OTU-14675	d__Bacteria;p__Bacteroidota;c__Bacteroidia;o__Chitinophagales;f__Chitinophagaceae;g__;s__	Terrestrial	Soil	compost	-122.29	37.83
3300012940_25	3300012940	5251808	38	296294	0	3	0	42	99.01	0.99	94.06	MQ	OTU-1769	d__Bacteria;p__Bacteroidota;c__Bacteroidia;o__Chitinophagales;f__Chitinophagaceae;g__Arachidicoccus;s__	Terrestrial	Soil	compost	-122.29	37.83
3300017560_9	3300017560	4629897	58	113846	1	1	1	37	99.01	0	99.01	HQ	OTU-12775	d__Bacteria;p__Bacteroidota;c__Bacteroidia;o__Chitinophagales;f__Chitinophagaceae;g__Terrimonas;s__	Terrestrial	Soil	soil	-122.29	37.83
3300012826_6	3300012826	4757868	69	127643	0	1	1	37	99.01	0	99.01	MQ	OTU-8113	d__Bacteria;p__Bacteroidota;c__Bacteroidia;o__Chitinophagales;f__Chitinophagaceae;g__Terrimonas;s__	Terrestrial	Soil	soil	-89.4011	43.073
3300014827_8	3300014827	3931608	141	45670	1	1	1	42	98.94	1.97	89.09	HQ	OTU-13488	d__Bacteria;p__Bacteroidota;c__Bacteroidia;o__Flavobacteriales;f__Flavobacteriaceae;g__Flavobacterium;s__GCA_002413745.1	Terrestrial	Soil	Permafrost	NULL	NULL
3300011987_4	3300011987	3997069	88	85668	1	0	0	39	98.94	1.09	93.49	MQ	OTU-13488	d__Bacteria;p__Bacteroidota;c__Bacteroidia;o__Flavobacteriales;f__Flavobacteriaceae;g__Flavobacterium;s__GCA_002413745.1	Terrestrial	Soil	Permafrost	NULL	NULL
3300025864_8	3300025864	3553787	117	45619	0	2	2	47	98.92	0.54	96.22	MQ	OTU-7072	d__Bacteria;p__Bacteroidota;c__Bacteroidia;o__Bacteroidales;f__Paludibacteraceae;g__Paludibacter;s__	Terrestrial	Soil	Arctic peat soil	-156.789	71.2905
3300012833_1	3300012833	7101094	260	52060	0	2	0	77	98.89	4.55	76.14	MQ	OTU-878	d__Bacteria;p__Bacteroidota;c__Bacteroidia;o__Sphingobacteriales;f__Sphingobacteriaceae;g__Sphingobacterium;s__	Terrestrial	Soil	soil	-89.4011	43.073
3300012879_3	3300012879	6498495	106	177024	0	6	0	72	98.8	2.41	86.75	MQ	OTU-4618	d__Bacteria;p__Bacteroidota;c__Bacteroidia;o__Sphingobacteriales;f__Sphingobacteriaceae;g__Sphingobacterium;s__	Terrestrial	Soil	soil	-89.4011	43.073
3300018933_11	3300018933	3849266	111	69139	1	1	1	35	98.77	0.99	93.82	HQ	OTU-15173	d__Bacteria;p__Bacteroidota;c__Bacteroidia;o__Chitinophagales;f__Chitinophagaceae;g__Flavisolibacter;s__	Terrestrial	Soil	Soil	-109.695	38.7121
3300010373_19	3300010373	7717156	303	37686	0	1	1	40	98.77	3.45	81.52	MQ	OTU-9287	d__Bacteria;p__Bacteroidota;c__Bacteroidia;o__Chitinophagales;f__Chitinophagaceae;g__UBA8621;s__	Terrestrial	Soil	Terrestrial soil	-85.3708	42.3938
3300012860_8	3300012860	3051445	41	109091	1	5	0	57	98.65	0.53	96	MQ	OTU-4651	d__Bacteria;p__Bacteroidota;c__Bacteroidia;o__Flavobacteriales;f__Flavobacteriaceae;g__;s__	Terrestrial	Soil	soil	-89.4011	43.073
3300012862_15	3300012862	3054891	41	109095	2	5	0	56	98.65	0.53	96	MQ	OTU-4651	d__Bacteria;p__Bacteroidota;c__Bacteroidia;o__Flavobacteriales;f__Flavobacteriaceae;g__;s__	Terrestrial	Soil	soil	-89.4011	43.073
3300012879_10	3300012879	3059660	41	139886	1	5	0	59	98.65	0.53	96	MQ	OTU-4651	d__Bacteria;p__Bacteroidota;c__Bacteroidia;o__Flavobacteriales;f__Flavobacteriaceae;g__;s__	Terrestrial	Soil	soil	-89.4011	43.073
3300014838_16	3300014838	6378585	103	101419	0	0	0	44	98.6	2.57	85.75	MQ	OTU-15135	d__Bacteria;p__Bacteroidota;c__Bacteroidia;o__Chitinophagales;f__Chitinophagaceae;g__UBA8621;s__	Terrestrial	Soil	Bog	19.05	68.35
3300025481_6	3300025481	4091055	212	33859	1	1	1	41	98.57	2.86	84.27	HQ	OTU-4490	d__Bacteria;p__Bacteroidota;c__Bacteroidia;o__Bacteroidales;f__vadinHA17;g__LD21;s__	Terrestrial	Soil	Arctic peat soil	-156.61	71.2999
3300020131_6	3300020131	3944785	167	36741	1	1	1	44	98.52	0	98.52	HQ	OTU-5163	d__Bacteria;p__Bacteroidota;c__Bacteroidia;o__Chitinophagales;f__Chitinophagaceae;g__;s__	Terrestrial	Soil	soil	-116.255	33.3049
3300017658_25	3300017658	2948498	11	383200	1	1	1	35	98.52	0	98.52	HQ	OTU-1338	d__Bacteria;p__Bacteroidota;c__Bacteroidia;o__Chitinophagales;f__Chitinophagaceae;g__65-1;s__	Terrestrial	Soil	compost	-122.29	37.83
3300012838_3	3300012838	5104743	217	41743	0	5	0	45	98.45	3.65	80.2	MQ	OTU-7294	d__Bacteria;p__Bacteroidota;c__Bacteroidia;o__Flavobacteriales;f__Flavobacteriaceae;g__Flavobacterium;s__	Terrestrial	Soil	soil	-89.4011	43.073
3300011987_2	3300011987	4729355	99	83575	2	2	1	47	98.41	0.95	93.66	HQ	OTU-13486	d__Bacteria;p__Bacteroidota;c__Bacteroidia;o__Sphingobacteriales;f__Sphingobacteriaceae;g__Mucilaginibacter;s__GCA_002413785.1	Terrestrial	Soil	Permafrost	NULL	NULL
3300025600_8	3300025600	6284408	53	185042	0	3	0	44	98.39	3.76	79.59	MQ	OTU-5022	d__Bacteria;p__Bacteroidota;c__Bacteroidia;o__Bacteroidales;f__Prolixibacteraceae;g__Prolixibacter;s__	Terrestrial	Soil	Arctic peat soil	-156.788	71.2909
3300025575_7	3300025575	6261750	57	184161	0	3	0	45	98.39	3.23	82.24	MQ	OTU-5022	d__Bacteria;p__Bacteroidota;c__Bacteroidia;o__Bacteroidales;f__Prolixibacteraceae;g__Prolixibacter;s__	Terrestrial	Soil	Arctic peat soil	-156.788	71.2909
3300012005_7	3300012005	4872470	131	78905	1	0	1	33	98.33	3.97	78.48	MQ	OTU-14453	d__Bacteria;p__Bacteroidota;c__Bacteroidia;o__AKYH767;f__2-12-FULL-35-15;g__2-12-FULL-35-15;s__	Terrestrial	Soil	Permafrost	NULL	NULL
3300012842_1	3300012842	5482715	50	162177	0	6	0	62	98.33	0.32	96.73	MQ	OTU-4145	d__Bacteria;p__Bacteroidota;c__Bacteroidia;o__Flavobacteriales;f__Flavobacteriaceae;g__Flavobacterium;s__	Terrestrial	Soil	soil	-89.4011	43.073
3300012821_7	3300012821	4735121	158	48756	1	1	2	38	98.27	0	98.27	HQ	OTU-8113	d__Bacteria;p__Bacteroidota;c__Bacteroidia;o__Chitinophagales;f__Chitinophagaceae;g__Terrimonas;s__	Terrestrial	Soil	soil	-89.4011	43.073
3300012940_66	3300012940	2728411	58	61072	0	5	0	47	98.27	0.35	96.52	MQ	OTU-3067	d__Bacteria;p__Bacteroidota;c__Bacteroidia;o__Flavobacteriales;f__Flavobacteriaceae;g__Flavobacterium_A;s__Flavobacterium_A marinum	Terrestrial	Soil	compost	-122.29	37.83
3300012862_9	3300012862	3663278	121	49505	0	3	0	45	98.15	0	98.15	MQ	OTU-17742	d__Bacteria;p__Bacteroidota;c__Bacteroidia;o__Sphingobacteriales;f__Sphingobacteriaceae;g__Sphingobacterium;s__GCF_002734245.1	Terrestrial	Soil	soil	-89.4011	43.073
3300026167_9	3300026167	3359117	106	46972	0	1	0	39	98.1	3.57	80.25	MQ	OTU-2862	d__Bacteria;p__Bacteroidota;c__Bacteroidia;o__Bacteroidales;f__UBA12077;g__UBA12077;s__	Terrestrial	Soil	Pond soil	-122.133	37.4968
3300017650_5	3300017650	6287396	189	63683	0	2	0	68	98.1	0.98	93.2	MQ	OTU-14142	d__Bacteria;p__Bacteroidota;c__Bacteroidia;o__Sphingobacteriales;f__Sphingobacteriaceae;g__Pseudosphingobacterium;s__	Terrestrial	Soil	soil	-122.29	37.83
3300012864_7	3300012864	4992677	65	164071	0	3	0	49	98.09	0.64	94.89	MQ	OTU-4003	d__Bacteria;p__Bacteroidota;c__Bacteroidia;o__Sphingobacteriales;f__Sphingobacteriaceae;g__Pedobacter;s__Pedobacter agri	Terrestrial	Soil	soil	-89.4011	43.073
3300012862_6	3300012862	3906913	221	24594	0	0	0	39	98.03	1.33	91.38	MQ	OTU-8513	d__Bacteria;p__Bacteroidota;c__Bacteroidia;o__Sphingobacteriales;f__Sphingobacteriaceae;g__Pseudopedobacter;s__	Terrestrial	Soil	soil	-89.4011	43.073
3300017565_11	3300017565	4554890	11	586974	1	0	0	36	98.02	0	98.02	MQ	OTU-12775	d__Bacteria;p__Bacteroidota;c__Bacteroidia;o__Chitinophagales;f__Chitinophagaceae;g__Terrimonas;s__	Terrestrial	Soil	soil	-122.29	37.83
3300012940_27	3300012940	5170854	270	29033	0	2	0	35	97.94	2.88	83.54	MQ	OTU-1771	d__Bacteria;p__Bacteroidota;c__Bacteroidia;o__Sphingobacteriales;f__Sphingobacteriaceae;g__Parapedobacter;s__	Terrestrial	Soil	compost	-122.29	37.83
3300012921_34	3300012921	3579520	70	80680	0	1	1	29	97.83	0.97	92.98	MQ	OTU-6632	d__Bacteria;p__Bacteroidota;c__Bacteroidia;o__Chitinophagales;f__Chitinophagaceae;g__UBA12329;s__	Terrestrial	Soil	Contaminated culture	-109.55	38.5733
3300012940_29	3300012940	5031718	338	23407	1	3	0	41	97.8	0.89	93.35	MQ	OTU-1776	d__Bacteria;p__Bacteroidota;c__Bacteroidia;o__Sphingobacteriales;f__Sphingobacteriaceae;g__;s__	Terrestrial	Soil	compost	-122.29	37.83
3300021407_5	3300021407	5896629	87	127453	1	1	1	42	97.78	0.99	92.83	HQ	OTU-10458	d__Bacteria;p__Bacteroidota;c__Bacteroidia;o__Chitinophagales;f__Chitinophagaceae;g__UBA8621;s__	Terrestrial	Soil	soil	-72.1783	42.481
3300026294_6	3300026294	4521460	301	21010	0	0	0	36	97.78	1.23	91.63	MQ	OTU-6637	d__Bacteria;p__Bacteroidota;c__Bacteroidia;o__Chitinophagales;f__Chitinophagaceae;g__UBA8621;s__	Terrestrial	Soil	Soil	-149.314	68.6135
3300017649_10	3300017649	4830325	55	152733	0	1	1	32	97.73	2.71	84.18	MQ	OTU-9187	d__Bacteria;p__Bacteroidota;c__Bacteroidia;o__Chitinophagales;f__Chitinophagaceae;g__Niastella;s__	Terrestrial	Soil	compost	-122.29	37.83
3300026185_2	3300026185	7846125	212	64629	1	2	1	44	97.73	3.56	79.93	HQ	OTU-4397	d__Bacteria;p__Bacteroidota;c__Bacteroidia;o__Chitinophagales;f__Saprospiraceae;g__Phaeodactylibacter;s__	Terrestrial	Soil	Pond soil	-122.133	37.4958
3300015198_13	3300015198	3729103	356	14753	0	1	0	34	97.68	2.46	85.38	MQ	OTU-15236	d__Bacteria;p__Bacteroidota;c__Bacteroidia;o__Chitinophagales;f__Chitinophagaceae;g__Ferruginibacter;s__	Terrestrial	Soil	Glacier forefield soil	-50.0183	67.163
3300017553_13	3300017553	2456746	25	199122	0	2	0	33	97.67	0.25	96.42	MQ	OTU-3575	d__Bacteria;p__Bacteroidota;c__Bacteroidia;o__Flavobacteriales;f__Weeksellaceae;g__;s__	Terrestrial	Soil	compost	-122.29	37.83
3300025703_6	3300025703	5635088	383	23356	0	1	0	41	97.59	0.99	92.64	MQ	OTU-16741	d__Bacteria;p__Bacteroidota;c__Bacteroidia;o__Chitinophagales;f__Chitinophagaceae;g__65-1;s__	Terrestrial	Soil	Arctic peat soil	-156.61	71.2999
3300012921_13	3300012921	5595490	46	176306	1	1	1	43	97.54	0.49	95.09	HQ	OTU-7301	d__Bacteria;p__Bacteroidota;c__Bacteroidia;o__Chitinophagales;f__Chitinophagaceae;g__UBA1946;s__	Terrestrial	Soil	Contaminated culture	-109.55	38.5733
3300012879_4	3300012879	5219184	71	166568	0	4	0	65	97.46	1.43	90.31	MQ	OTU-7346	d__Bacteria;p__Bacteroidota;c__Bacteroidia;o__Sphingobacteriales;f__Sphingobacteriaceae;g__Sphingobacterium;s__Sphingobacterium thalpophilum	Terrestrial	Soil	soil	-89.4011	43.073
3300012842_13	3300012842	3606887	201	26434	0	2	0	46	97.41	0.59	94.46	MQ	OTU-14068	d__Bacteria;p__Bacteroidota;c__Bacteroidia;o__Flavobacteriales;f__Flavobacteriaceae;g__Flavobacterium;s__	Terrestrial	Soil	soil	-89.4011	43.073
3300025562_4	3300025562	4258494	81	111084	1	1	1	39	97.38	1.67	89.03	HQ	OTU-4329	d__Bacteria;p__Bacteroidota;c__Bacteroidia;o__Bacteroidales;f__GCA-2748055;g__GCA-2748055;s__	Terrestrial	Soil	Natural and restored wetlands	-122.01	38.1972
3300010399_12	3300010399	6055941	79	129108	0	2	0	46	97.38	1.19	91.43	MQ	OTU-17865	d__Bacteria;p__Bacteroidota;c__Bacteroidia;o__Sphingobacteriales;f__Sphingobacteriaceae;g__Mucilaginibacter;s__	Terrestrial	Soil	Terrestrial soil	-85.3708	42.3938
3300012794_3	3300012794	4254867	81	90504	0	1	1	35	97.37	1.12	91.77	MQ	OTU-17246	d__Bacteria;p__Bacteroidota;c__Bacteroidia;o__Sphingobacteriales;f__Sphingobacteriaceae;g__Pedobacter;s__	Terrestrial	Soil	soil	-89.4011	43.073
3300025575_11	3300025575	4536172	29	215890	0	2	0	43	97.31	0.27	95.96	MQ	OTU-9212	d__Bacteria;p__Bacteroidota;c__Bacteroidia;o__Bacteroidales;f__Paludibacteraceae;g__Paludibacter;s__	Terrestrial	Soil	Arctic peat soil	-156.788	71.2909
3300015202_8	3300015202	4443536	153	49018	0	1	0	32	97.15	0.5	94.65	MQ	OTU-7068	d__Bacteria;p__Bacteroidota;c__Bacteroidia;o__Chitinophagales;f__Saprospiraceae;g__;s__	Terrestrial	Soil	Glacier forefield soil	18.581	67.9015
3300027711_17	3300027711	2932493	188	28439	0	0	0	37	97.12	3.83	77.97	MQ	OTU-14785	d__Bacteria;p__Bacteroidota;c__Bacteroidia;o__Bacteroidales;f__Dysgonomonadaceae;g__Fermentimonas;s__GCA_002398875.1	Terrestrial	Soil	Agricultural soil	-111.814	41.7655
3300012851_2	3300012851	8966886	468	28128	0	1	0	54	97.04	1.4	90.04	MQ	OTU-17434	d__Bacteria;p__Bacteroidota;c__Bacteroidia;o__Chitinophagales;f__Chitinophagaceae;g__Niastella;s__	Terrestrial	Soil	soil	-89.4011	43.073
3300012003_4	3300012003	4942219	277	27291	0	0	0	35	96.9	1.29	90.45	MQ	OTU-9891	d__Bacteria;p__Bacteroidota;c__Bacteroidia;o__Sphingobacteriales;f__Sphingobacteriaceae;g__Mucilaginibacter;s__Mucilaginibacter sp1	Terrestrial	Soil	Permafrost	NULL	NULL
3300012943_27	3300012943	4310903	135	48552	0	2	0	35	96.79	2.34	85.09	MQ	OTU-10543	d__Bacteria;p__Bacteroidota;c__Bacteroidia;o__Sphingobacteriales;f__Sphingobacteriaceae;g__Mucilaginibacter;s__	Terrestrial	Soil	soil	-122.29	37.83
3300012796_4	3300012796	4229006	230	25378	0	2	0	65	96.74	0.25	95.49	MQ	OTU-8399	d__Bacteria;p__Bacteroidota;c__Bacteroidia;o__Flavobacteriales;f__Weeksellaceae;g__Chryseobacterium;s__GCF_001045445.1	Terrestrial	Soil	soil	-89.4011	43.073
3300021402_5	3300021402	3857349	15	336171	1	1	2	39	96.67	0.48	94.27	HQ	OTU-8402	d__Bacteria;p__Bacteroidota;c__Bacteroidia;o__AKYH767;f__GCA-2737665;g__;s__	Terrestrial	Soil	soil	-72.1783	42.481
3300010371_41	3300010371	3409496	13	583763	1	1	1	38	96.57	0.95	91.82	HQ	OTU-15832	d__Bacteria;p__Bacteroidota;c__Bacteroidia;o__AKYH767;f__GCA-2737665;g__;s__	Terrestrial	Soil	Terrestrial soil	-85.3708	42.3938
3300012940_56	3300012940	3444655	87	55984	0	1	0	40	96.55	0.99	91.6	MQ	OTU-1452	d__Bacteria;p__Bacteroidota;c__Bacteroidia;o__Chitinophagales;f__Chitinophagaceae;g__;s__	Terrestrial	Soil	compost	-122.29	37.83
3300018892_3	3300018892	6457820	662	13071	1	1	1	55	96.55	3.92	76.95	HQ	OTU-8102	d__Bacteria;p__Bacteroidota;c__Bacteroidia;o__Cytophagales;f__;g__;s__	Terrestrial	Soil	Soil	-109.695	38.7121
3300012808_3	3300012808	5616128	87	95884	0	7	0	57	96.5	0.4	94.5	MQ	OTU-4145	d__Bacteria;p__Bacteroidota;c__Bacteroidia;o__Flavobacteriales;f__Flavobacteriaceae;g__Flavobacterium;s__	Terrestrial	Soil	soil	-89.4011	43.073
3300025600_11	3300025600	4463171	26	215844	0	2	0	45	96.24	0.27	94.89	MQ	OTU-9212	d__Bacteria;p__Bacteroidota;c__Bacteroidia;o__Bacteroidales;f__Paludibacteraceae;g__Paludibacter;s__	Terrestrial	Soil	Arctic peat soil	-156.788	71.2909
3300010371_34	3300010371	4197879	73	103220	0	0	0	43	96.19	0.26	94.89	MQ	OTU-5814	d__Bacteria;p__Bacteroidota;c__Bacteroidia;o__Sphingobacteriales;f__Sphingobacteriaceae;g__Mucilaginibacter;s__	Terrestrial	Soil	Terrestrial soil	-85.3708	42.3938
3300010399_20	3300010399	4149995	38	174194	0	2	0	37	96.03	0.24	94.83	MQ	OTU-8507	d__Bacteria;p__Bacteroidota;c__Bacteroidia;o__Sphingobacteriales;f__Sphingobacteriaceae;g__Mucilaginibacter;s__	Terrestrial	Soil	Terrestrial soil	-85.3708	42.3938
3300025692_5	3300025692	3487107	224	24990	0	0	0	31	96	3.28	79.6	MQ	OTU-8784	d__Bacteria;p__Bacteroidota;c__Bacteroidia;o__Bacteroidales;f__vadinHA17;g__LD21;s__	Terrestrial	Soil	Arctic peat soil	-156.598	71.2838
3300026026_1	3300026026	3565209	367	13003	0	0	0	47	95.85	1.89	86.4	MQ	OTU-1519	d__Bacteria;p__Bacteroidota;c__Bacteroidia;o__Bacteroidales;f__Bacteroidaceae;g__UBA1794;s__	Terrestrial	Soil	Natural and restored wetlands	-121.65	38.1075
3300021180_8	3300021180	4266486	140	49073	2	1	1	43	95.71	1.9	86.21	HQ	OTU-11474	d__Bacteria;p__Bacteroidota;c__Bacteroidia;o__AKYH767;f__GCA-2737665;g__;s__	Terrestrial	Soil	soil	-72.1783	42.481
3300015024_24	3300015024	3610085	332	14437	1	1	1	35	95.57	4.71	72.02	HQ	OTU-15236	d__Bacteria;p__Bacteroidota;c__Bacteroidia;o__Chitinophagales;f__Chitinophagaceae;g__Ferruginibacter;s__	Terrestrial	Soil	Glacier forefield soil	18.4709	67.9109
3300025475_6	3300025475	3846998	292	18631	0	0	0	35	95.46	3.05	80.21	MQ	OTU-8499	d__Bacteria;p__Bacteroidota;c__Bacteroidia;o__Bacteroidales;f__vadinHA17;g__LD21;s__	Terrestrial	Soil	Arctic peat soil	-156.61	71.2999
3300012921_32	3300012921	3613375	53	100828	0	0	0	42	95.4	0.74	91.7	MQ	OTU-6626	d__Bacteria;p__Bacteroidota;c__Bacteroidia;o__Chitinophagales;f__Chitinophagaceae;g__Cnuella;s__	Terrestrial	Soil	Contaminated culture	-109.55	38.5733
3300020156_8	3300020156	3897253	250	22530	1	2	1	39	95.22	2.98	80.32	HQ	OTU-9382	d__Bacteria;p__Bacteroidota;c__Bacteroidia;o__Chitinophagales;f__Chitinophagaceae;g__UBA1935;s__	Terrestrial	Soil	soil	-116.255	33.3049
3300027653_8	3300027653	3842680	217	36591	3	0	0	37	95.17	0.5	92.67	MQ	OTU-7902	d__Bacteria;p__Bacteroidota;c__Bacteroidia;o__Chitinophagales;f__Saprospiraceae;g__;s__	Terrestrial	Soil	Agricultural soil	-83.4195	33.8834
3300012940_21	3300012940	5649892	479	17788	0	2	0	36	94.86	4.17	74.01	MQ	OTU-14310	d__Bacteria;p__Bacteroidota;c__Bacteroidia;o__Sphingobacteriales;f__Sphingobacteriaceae;g__Parapedobacter;s__	Terrestrial	Soil	compost	-122.29	37.83
3300020202_5	3300020202	3346967	236	19781	0	0	0	31	94.84	1.72	86.24	MQ	OTU-11423	d__Bacteria;p__Bacteroidota;c__Bacteroidia;o__Chitinophagales;f__Chitinophagaceae;g__UTBCD1;s__	Terrestrial	Soil	soil	-116.255	33.3049
3300015199_6	3300015199	3894654	364	15009	1	1	1	31	94.74	3.95	74.99	HQ	OTU-10036	d__Bacteria;p__Bacteroidota;c__Bacteroidia;o__Cytophagales;f__Cyclobacteriaceae;g__ELB16-189;s__	Terrestrial	Soil	Glacier forefield soil	18.3444	67.8992
3300012808_4	3300012808	5314430	302	26975	0	4	0	47	94.47	2.67	81.12	MQ	OTU-13747	d__Bacteria;p__Bacteroidota;c__Bacteroidia;o__Flavobacteriales;f__Flavobacteriaceae;g__Flavobacterium;s__	Terrestrial	Soil	soil	-89.4011	43.073
3300023252_5	3300023252	3636890	161	32386	0	0	0	55	94.4	1.35	87.65	MQ	OTU-7630	d__Bacteria;p__Bacteroidota;c__Bacteroidia;o__Flavobacteriales;f__Weeksellaceae;g__Chryseobacterium;s__Chryseobacterium scophthalmum	Terrestrial	Soil	enriched soil aggregate	-93	42
3300012940_36	3300012940	4613211	244	27075	0	1	0	30	94.17	1.48	86.77	MQ	OTU-9187	d__Bacteria;p__Bacteroidota;c__Bacteroidia;o__Chitinophagales;f__Chitinophagaceae;g__Niastella;s__	Terrestrial	Soil	compost	-122.29	37.83
3300012851_5	3300012851	4779650	380	16393	0	4	0	46	94.16	0.94	89.46	MQ	OTU-7294	d__Bacteria;p__Bacteroidota;c__Bacteroidia;o__Flavobacteriales;f__Flavobacteriaceae;g__Flavobacterium;s__	Terrestrial	Soil	soil	-89.4011	43.073
3300025550_2	3300025550	4376519	172	38242	1	1	1	40	94.13	1.59	86.18	HQ	OTU-4329	d__Bacteria;p__Bacteroidota;c__Bacteroidia;o__Bacteroidales;f__GCA-2748055;g__GCA-2748055;s__	Terrestrial	Soil	Natural and restored wetlands	-122.01	38.1972
3300026271_6	3300026271	2812131	351	9547	0	0	0	31	93.97	2.42	81.87	MQ	OTU-9988	d__Bacteria;p__Bacteroidota;c__Bacteroidia;o__Bacteroidales;f__vadinHA17;g__LD21;s__	Terrestrial	Soil	Soil	-149.314	68.6137
3300021067_4	3300021067	5162846	472	14979	1	1	2	66	93.81	0.95	89.06	HQ	OTU-6636	d__Bacteria;p__Bacteroidota;c__Bacteroidia;o__AKYH767;f__GCA-2737665;g__;s__	Terrestrial	Soil	soil	-116.255	33.305
3300025725_30	3300025725	1709900	153	15734	0	2	0	32	93.81	2.41	81.76	MQ	OTU-750	d__Bacteria;p__Bacteroidota;c__Bacteroidia;o__Bacteroidales;f__UBA932;g__Bact-08;s__	Terrestrial	Soil	Arctic peat soil	-156.598	71.2838
3300015196_18	3300015196	2827785	271	14076	1	1	1	39	93.78	1.19	87.83	HQ	OTU-6590	d__Bacteria;p__Bacteroidota;c__Bacteroidia;o__Sphingobacteriales;f__;g__;s__	Terrestrial	Soil	Glacier forefield soil	-50.0183	67.1631
3300018839_4	3300018839	7484723	251	45686	2	3	1	40	93.7	1.92	84.1	HQ	OTU-6544	d__Bacteria;p__Bacteroidota;c__Bacteroidia;o__Cytophagales;f__;g__;s__	Terrestrial	Soil	Soil	-109.695	38.7121
3300026185_9	3300026185	3785496	499	9138	3	2	1	56	93.5	4.43	71.35	HQ	OTU-9734	d__Bacteria;p__Bacteroidota;c__Bacteroidia;o__Bacteroidales;f__UBA12077;g__UBA12077;s__	Terrestrial	Soil	Pond soil	-122.133	37.4958
3300014492_11	3300014492	5863154	539	14798	0	1	1	37	93.46	2.12	82.86	MQ	OTU-10430	d__Bacteria;p__Bacteroidota;c__Bacteroidia;o__Chitinophagales;f__LD1;g__;s__	Terrestrial	Soil	Bog	19.05	68.35
3300017658_19	3300017658	3986384	301	18536	0	2	1	41	93.33	1.43	86.18	MQ	OTU-11405	d__Bacteria;p__Bacteroidota;c__Bacteroidia;o__Sphingobacteriales;f__Sphingobacteriaceae;g__Sphingobacterium;s__	Terrestrial	Soil	compost	-122.29	37.83
3300012840_4	3300012840	5898046	91	150743	0	4	0	62	93.3	1.67	84.95	MQ	OTU-7346	d__Bacteria;p__Bacteroidota;c__Bacteroidia;o__Sphingobacteriales;f__Sphingobacteriaceae;g__Sphingobacterium;s__Sphingobacterium thalpophilum	Terrestrial	Soil	soil	-89.4011	43.073
3300025634_6	3300025634	3792438	355	13873	1	0	0	27	92.97	0.99	88.02	MQ	OTU-16741	d__Bacteria;p__Bacteroidota;c__Bacteroidia;o__Chitinophagales;f__Chitinophagaceae;g__65-1;s__	Terrestrial	Soil	Arctic peat soil	-156.61	71.2999
3300026251_11	3300026251	4007983	356	15783	1	2	0	35	92.93	2.28	81.53	MQ	OTU-6770	d__Bacteria;p__Bacteroidota;c__Bacteroidia;o__Flavobacteriales;f__Flavobacteriaceae;g__Maribacter;s__	Terrestrial	Soil	Pond soil	-122.133	37.4961
3300020594_9	3300020594	2852958	227	16611	1	3	1	35	92.89	0.49	90.44	HQ	OTU-8551	d__Bacteria;p__Bacteroidota;c__Bacteroidia;o__Chitinophagales;f__Chitinophagaceae;g__UBA1952;s__	Terrestrial	Soil	compost	-122.29	37.83
3300025554_2	3300025554	4405921	116	64477	0	0	0	33	92.86	2.14	82.16	MQ	OTU-4329	d__Bacteria;p__Bacteroidota;c__Bacteroidia;o__Bacteroidales;f__GCA-2748055;g__GCA-2748055;s__	Terrestrial	Soil	Natural and restored wetlands	-122.01	38.1971
3300010396_35	3300010396	4353566	439	12739	1	1	0	35	92.67	1.72	84.07	MQ	OTU-5810	d__Bacteria;p__Bacteroidota;c__Bacteroidia;o__Chitinophagales;f__Chitinophagaceae;g__UBA8621;s__	Terrestrial	Soil	Terrestrial soil	-85.3708	42.3938
3300009095_78	3300009095	2919584	159	27144	0	2	1	31	92.62	1.9	83.12	MQ	OTU-5186	d__Bacteria;p__Bacteroidota;c__Bacteroidia;o__Sphingobacteriales;f__Sphingobacteriaceae;g__;s__	Terrestrial	Soil	Agricultural soil	-111.814	41.7655
3300010371_30	3300010371	4665088	397	16604	1	0	0	37	92.34	1.4	85.34	MQ	OTU-5810	d__Bacteria;p__Bacteroidota;c__Bacteroidia;o__Chitinophagales;f__Chitinophagaceae;g__UBA8621;s__	Terrestrial	Soil	Terrestrial soil	-85.3708	42.3938
3300026197_8	3300026197	3603392	269	21286	1	0	0	36	92.29	4.57	69.44	MQ	OTU-13930	d__Bacteria;p__Bacteroidota;c__Bacteroidia;o__Bacteroidales;f__UBA12077;g__;s__	Terrestrial	Soil	Pond soil	-122.133	37.4958
3300017540_18	3300017540	2187835	42	125129	0	2	0	42	92.29	0.36	90.49	MQ	OTU-1459	d__Bacteria;p__Bacteroidota;c__Bacteroidia;o__Flavobacteriales;f__Flavobacteriaceae;g__Flavobacterium_A;s__GCF_002807015.1	Terrestrial	Soil	compost	-122.29	37.83
3300012811_8	3300012811	3495820	112	46324	0	1	0	39	92.26	0.74	88.56	MQ	OTU-6011	d__Bacteria;p__Bacteroidota;c__Bacteroidia;o__Chitinophagales;f__Chitinophagaceae;g__43-16;s__	Terrestrial	Soil	soil	-89.4011	43.073
3300025718_13	3300025718	3836138	45	344425	0	2	0	42	91.94	2.69	78.49	MQ	OTU-4529	d__Bacteria;p__Bacteroidota;c__Bacteroidia;o__Bacteroidales;f__UBA1402;g__UBA8389;s__	Terrestrial	Soil	Arctic peat soil	-156.598	71.2838
3300026031_2	3300026031	4009309	390	13379	0	1	1	32	91.83	2.86	77.53	MQ	OTU-4329	d__Bacteria;p__Bacteroidota;c__Bacteroidia;o__Bacteroidales;f__GCA-2748055;g__GCA-2748055;s__	Terrestrial	Soil	Natural and restored wetlands	-122.01	38.1972
3300012864_1	3300012864	8156945	335	33242	0	1	0	50	91.82	1.64	83.62	MQ	OTU-17434	d__Bacteria;p__Bacteroidota;c__Bacteroidia;o__Chitinophagales;f__Chitinophagaceae;g__Niastella;s__	Terrestrial	Soil	soil	-89.4011	43.073
3300012816_7	3300012816	4417457	398	14123	1	4	0	41	91.81	0.95	87.06	MQ	OTU-383	d__Bacteria;p__Bacteroidota;c__Bacteroidia;o__Sphingobacteriales;f__Sphingobacteriaceae;g__Sphingobacterium;s__	Terrestrial	Soil	soil	-89.4011	43.073
3300027711_21	3300027711	2645860	280	12857	0	0	0	32	91.63	1.63	83.48	MQ	OTU-6663	d__Bacteria;p__Bacteroidota;c__Bacteroidia;o__Bacteroidales;f__Marinilabiliaceae;g__Geofilum;s__	Terrestrial	Soil	Agricultural soil	-111.814	41.7655
3300015024_14	3300015024	4223638	440	12338	0	0	0	34	91.58	1.25	85.33	MQ	OTU-7068	d__Bacteria;p__Bacteroidota;c__Bacteroidia;o__Chitinophagales;f__Saprospiraceae;g__;s__	Terrestrial	Soil	Glacier forefield soil	18.4709	67.9109
3300015198_21	3300015198	2638487	265	13093	0	0	0	30	91.19	0	91.19	MQ	OTU-6590	d__Bacteria;p__Bacteroidota;c__Bacteroidia;o__Sphingobacteriales;f__;g__;s__	Terrestrial	Soil	Glacier forefield soil	-50.0183	67.163
3300015202_21	3300015202	2970832	160	32289	0	1	0	35	91.03	1.11	85.48	MQ	OTU-6590	d__Bacteria;p__Bacteroidota;c__Bacteroidia;o__Sphingobacteriales;f__;g__;s__	Terrestrial	Soil	Glacier forefield soil	18.581	67.9015
3300012921_14	3300012921	5344602	62	127811	0	2	0	34	90.92	0.89	86.47	MQ	OTU-7302	d__Bacteria;p__Bacteroidota;c__Bacteroidia;o__Cytophagales;f__Spirosomaceae;g__;s__	Terrestrial	Soil	Contaminated culture	-109.55	38.5733
3300024222_3	3300024222	4064001	385	13300	0	1	0	24	90.88	0.72	87.28	MQ	OTU-14300	d__Bacteria;p__Bacteroidota;c__Bacteroidia;o__Flavobacteriales;f__Crocinitomicaceae;g__Fluviicola;s__	Terrestrial	Soil	soil	-87.0297	40.4449
3300012005_10	3300012005	4341273	356	16777	1	2	0	24	90.79	0.95	86.04	MQ	OTU-9891	d__Bacteria;p__Bacteroidota;c__Bacteroidia;o__Sphingobacteriales;f__Sphingobacteriaceae;g__Mucilaginibacter;s__Mucilaginibacter sp1	Terrestrial	Soil	Permafrost	NULL	NULL
3300012865_10	3300012865	3847713	423	11608	1	1	0	51	90.69	0.25	89.44	MQ	OTU-2937	d__Bacteria;p__Bacteroidota;c__Bacteroidia;o__Flavobacteriales;f__Weeksellaceae;g__Chryseobacterium;s__Chryseobacterium indoltheticum	Terrestrial	Soil	soil	-89.4011	43.073
3300017649_16	3300017649	2789722	372	8456	1	1	1	38	90.57	1.48	83.17	HQ	OTU-1452	d__Bacteria;p__Bacteroidota;c__Bacteroidia;o__Chitinophagales;f__Chitinophagaceae;g__43-16;s__	Terrestrial	Soil	compost	-122.29	37.83
3300025921_25	3300025921	4615094	403	15916	0	0	0	35	90.56	1.84	81.36	MQ	OTU-5810	d__Bacteria;p__Bacteroidota;c__Bacteroidia;o__Chitinophagales;f__Chitinophagaceae;g__UBA8621;s__	Terrestrial	Soil	Corn rhizosphere	-85.3738	42.3948
3300012940_37	3300012940	4399980	366	17904	0	2	0	67	90.4	2.16	79.6	MQ	OTU-7346	d__Bacteria;p__Bacteroidota;c__Bacteroidia;o__Sphingobacteriales;f__Sphingobacteriaceae;g__Sphingobacterium;s__Sphingobacterium thalpophilum	Terrestrial	Soil	compost	-122.29	37.83
3300012796_2	3300012796	5330055	27	385707	1	3	0	70	90.32	0.95	85.57	MQ	OTU-11856	d__Bacteria;p__Bacteroidota;c__Bacteroidia;o__Sphingobacteriales;f__Sphingobacteriaceae;g__Sphingobacterium;s__GCA_002420705.1	Terrestrial	Soil	soil	-89.4011	43.073
3300021403_5	3300021403	4039576	485	10065	1	1	1	36	89.93	2.13	79.28	MQ	OTU-1371	d__Bacteria;p__Bacteroidota;c__Bacteroidia;o__Cytophagales;f__Cytophagaceae;g__Cytophaga;s__	Terrestrial	Soil	soil	-72.1783	42.481
3300021433_6	3300021433	3946856	495	9438	1	0	0	26	89.66	0.49	87.21	MQ	OTU-1945	d__Bacteria;p__Bacteroidota;c__Bacteroidia;o__Chitinophagales;f__Chitinophagaceae;g__;s__	Terrestrial	Soil	soil	-72.1783	42.481
3300027653_23	3300027653	2709492	20	245034	0	0	0	36	89.5	0.76	85.7	MQ	OTU-11961	d__Bacteria;p__Bacteroidota;c__Bacteroidia;o__Flavobacteriales;f__Flavobacteriaceae;g__;s__	Terrestrial	Soil	Agricultural soil	-83.4195	33.8834
3300026180_11	3300026180	3049206	306	13170	0	0	0	27	89.48	1.24	83.28	MQ	OTU-821	d__Bacteria;p__Bacteroidota;c__Bacteroidia;o__Chitinophagales;f__Saprospiraceae;g__;s__	Terrestrial	Soil	Pond soil	-122.133	37.4965
3300016445_7	3300016445	3357680	400	9912	2	0	0	29	89.43	1.11	83.88	MQ	OTU-10504	d__Bacteria;p__Bacteroidota;c__Bacteroidia;o__Chitinophagales;f__Chitinophagaceae;g__UBA1930;s__	Terrestrial	Soil	Soil	-65.8172	18.321
3300025725_17	3300025725	2818426	323	10501	0	1	0	21	89.41	1.9	79.91	MQ	OTU-9988	d__Bacteria;p__Bacteroidota;c__Bacteroidia;o__Bacteroidales;f__vadinHA17;g__LD21;s__	Terrestrial	Soil	Arctic peat soil	-156.598	71.2838
3300015206_10	3300015206	5235652	585	11229	1	1	0	34	89.4	2.86	75.1	MQ	OTU-17634	d__Bacteria;p__Bacteroidota;c__Bacteroidia;o__Sphingobacteriales;f__Sphingobacteriaceae;g__Mucilaginibacter;s__	Terrestrial	Soil	Glacier forefield soil	-50.4597	67.057
3300027043_7	3300027043	3451567	18	227077	0	0	0	44	89.25	0.54	86.55	MQ	OTU-1849	d__Bacteria;p__Bacteroidota;c__Bacteroidia;o__Bacteroidales;f__Paludibacteraceae;g__Paludibacter;s__	Terrestrial	Soil	Tropical forest soil	-65	18
3300012844_2	3300012844	5737817	64	202008	0	3	0	35	89.05	0.48	86.65	MQ	OTU-7291	d__Bacteria;p__Bacteroidota;c__Bacteroidia;o__Sphingobacteriales;f__Sphingobacteriaceae;g__;s__	Terrestrial	Soil	soil	-89.4011	43.073
3300027711_10	3300027711	4216444	481	10550	1	4	2	37	88.85	4.66	65.55	MQ	OTU-14788	d__Bacteria;p__Bacteroidota;c__Bacteroidia;o__Cytophagales;f__Cyclobacteriaceae;g__Anditalea;s__	Terrestrial	Soil	Agricultural soil	-111.814	41.7655
3300011969_1	3300011969	4091769	467	10583	1	1	1	28	88.77	0.73	85.12	MQ	OTU-13486	d__Bacteria;p__Bacteroidota;c__Bacteroidia;o__Sphingobacteriales;f__Sphingobacteriaceae;g__Mucilaginibacter;s__GCA_002413785.1	Terrestrial	Soil	Permafrost	NULL	NULL
3300027653_39	3300027653	2041572	174	17597	0	3	0	31	88.71	3.23	72.56	MQ	OTU-3235	d__Bacteria;p__Bacteroidota;c__Bacteroidia;o__Flavobacteriales;f__Weeksellaceae;g__UBA3376;s__GCA_002359055.1	Terrestrial	Soil	Agricultural soil	-83.4195	33.8834
3300025692_6	3300025692	3461766	316	16891	0	0	0	28	88.57	2.86	74.27	MQ	OTU-2356	d__Bacteria;p__Bacteroidota;c__Bacteroidia;o__Bacteroidales;f__vadinHA17;g__LD21;s__	Terrestrial	Soil	Arctic peat soil	-156.598	71.2838
3300012003_8	3300012003	4025642	192	37241	1	2	1	39	88.41	0.24	87.21	MQ	OTU-13486	d__Bacteria;p__Bacteroidota;c__Bacteroidia;o__Sphingobacteriales;f__Sphingobacteriaceae;g__Mucilaginibacter;s__GCA_002413785.1	Terrestrial	Soil	Permafrost	NULL	NULL
3300012862_3	3300012862	4797918	540	11158	0	1	0	66	87.78	2.3	76.28	MQ	OTU-7346	d__Bacteria;p__Bacteroidota;c__Bacteroidia;o__Sphingobacteriales;f__Sphingobacteriaceae;g__Sphingobacterium;s__Sphingobacterium thalpophilum	Terrestrial	Soil	soil	-89.4011	43.073
3300027711_23	3300027711	2397871	200	15714	0	0	0	22	87.57	0	87.57	MQ	OTU-6665	d__Bacteria;p__Bacteroidota;c__Bacteroidia;o__Flavobacteriales;f__Crocinitomicaceae;g__Brumimicrobium;s__	Terrestrial	Soil	Agricultural soil	-111.814	41.7655
3300012921_33	3300012921	3592030	100	55557	0	0	0	42	87.56	2.96	72.76	MQ	OTU-6627	d__Bacteria;p__Bacteroidota;c__Bacteroidia;o__Chitinophagales;f__Chitinophagaceae;g__Flavisolibacter_A;s__	Terrestrial	Soil	Contaminated culture	-109.55	38.5733
3300026167_13	3300026167	2963878	269	15766	0	1	1	28	87.09	2.23	75.94	MQ	OTU-821	d__Bacteria;p__Bacteroidota;c__Bacteroidia;o__Chitinophagales;f__Saprospiraceae;g__;s__	Terrestrial	Soil	Pond soil	-122.133	37.4968
3300023065_8	3300023065	2166765	24	143041	1	3	0	61	86.89	0	86.89	MQ	OTU-8562	d__Bacteria;p__Bacteroidota;c__Bacteroidia;o__Flavobacteriales;f__Flavobacteriaceae;g__Flavobacterium_A;s__	Terrestrial	Soil	enriched soil aggregate	-93	42
3300015203_6	3300015203	3479727	419	9688	1	0	0	24	86.73	0.99	81.78	MQ	OTU-13955	d__Bacteria;p__Bacteroidota;c__Bacteroidia;o__Chitinophagales;f__Chitinophagaceae;g__65-1;s__	Terrestrial	Soil	Glacier forefield soil	18.4417	67.9009
3300020591_6	3300020591	3625169	152	35855	1	1	1	30	86.71	0.5	84.21	MQ	OTU-8261	d__Bacteria;p__Bacteroidota;c__Bacteroidia;o__Chitinophagales;f__Chitinophagaceae;g__46-32;s__	Terrestrial	Soil	compost	-122.29	37.83
3300025917_16	3300025917	4166376	531	9237	1	0	0	34	86.69	1.6	78.69	MQ	OTU-5810	d__Bacteria;p__Bacteroidota;c__Bacteroidia;o__Chitinophagales;f__Chitinophagaceae;g__UBA8621;s__	Terrestrial	Soil	Corn rhizosphere	-85.3738	42.3948
3300009095_93	3300009095	2576444	332	9063	0	0	0	24	86.44	3.45	69.19	MQ	OTU-17004	d__Bacteria;p__Bacteroidota;c__Bacteroidia;o__Chitinophagales;f__Chitinophagaceae;g__UBA2791;s__	Terrestrial	Soil	Agricultural soil	-111.814	41.7655
3300009095_106	3300009095	2340758	84	40024	0	0	0	30	86.32	1.67	77.97	MQ	OTU-11025	d__Bacteria;p__Bacteroidota;c__Bacteroidia;o__AKYH767-A;f__OLB10;g__OLB10;s__GCA_001567275.1	Terrestrial	Soil	Agricultural soil	-111.814	41.7655
3300012827_3	3300012827	5521776	65	195285	0	3	0	33	86.19	0.48	83.79	MQ	OTU-7291	d__Bacteria;p__Bacteroidota;c__Bacteroidia;o__Sphingobacteriales;f__Sphingobacteriaceae;g__;s__	Terrestrial	Soil	soil	-89.4011	43.073
3300012843_3	3300012843	5513243	65	195285	0	3	0	33	86.19	0.48	83.79	MQ	OTU-7291	d__Bacteria;p__Bacteroidota;c__Bacteroidia;o__Sphingobacteriales;f__Sphingobacteriaceae;g__;s__	Terrestrial	Soil	soil	-89.4011	43.073
3300012851_4	3300012851	5672465	72	189074	0	3	0	35	86.19	0.48	83.79	MQ	OTU-7291	d__Bacteria;p__Bacteroidota;c__Bacteroidia;o__Sphingobacteriales;f__Sphingobacteriaceae;g__;s__	Terrestrial	Soil	soil	-89.4011	43.073
3300012863_1	3300012863	5573167	65	189728	0	3	0	33	86.19	0.48	83.79	MQ	OTU-7291	d__Bacteria;p__Bacteroidota;c__Bacteroidia;o__Sphingobacteriales;f__Sphingobacteriaceae;g__;s__	Terrestrial	Soil	soil	-89.4011	43.073
3300012838_2	3300012838	5593006	77	195285	0	3	0	33	86.19	0.48	83.79	MQ	OTU-7291	d__Bacteria;p__Bacteroidota;c__Bacteroidia;o__Sphingobacteriales;f__Sphingobacteriaceae;g__;s__	Terrestrial	Soil	soil	-89.4011	43.073
3300010403_12	3300010403	4976792	129	71312	1	1	1	37	86.1	0.95	81.35	MQ	OTU-8882	d__Bacteria;p__Bacteroidota;c__Bacteroidia;o__AKYH767-A;f__OLB10;g__;s__	Terrestrial	Soil	Terrestrial soil	-85.3708	42.3938
3300012865_8	3300012865	4565828	508	11066	0	1	0	50	85.77	1.46	78.47	MQ	OTU-17430	d__Bacteria;p__Bacteroidota;c__Bacteroidia;o__Flavobacteriales;f__Flavobacteriaceae;g__Flavobacterium;s__	Terrestrial	Soil	soil	-89.4011	43.073
3300012940_32	3300012940	4968735	475	13658	0	1	0	48	85.66	0.99	80.71	MQ	OTU-10525	d__Bacteria;p__Bacteroidota;c__Bacteroidia;o__Chitinophagales;f__Chitinophagaceae;g__Chitinophaga;s__	Terrestrial	Soil	compost	-122.29	37.83
3300015189_4	3300015189	4458122	464	14513	1	0	0	33	85.63	3.69	67.18	MQ	OTU-1562	d__Bacteria;p__Bacteroidota;c__Bacteroidia;o__Chitinophagales;f__Chitinophagaceae;g__UBA10320;s__	Terrestrial	Soil	Glacier forefield soil	18.4456	67.9068
3300026185_11	3300026185	2914855	118	39310	0	1	1	26	85.52	0.5	83.02	MQ	OTU-8888	d__Bacteria;p__Bacteroidota;c__Bacteroidia;o__Chitinophagales;f__Saprospiraceae;g__;s__	Terrestrial	Soil	Pond soil	-122.133	37.4958
3300027711_24	3300027711	2386458	139	36266	0	0	0	24	85.5	3.19	69.55	MQ	OTU-4312	d__Bacteria;p__Bacteroidota;c__Bacteroidia;o__Flavobacteriales;f__Flavobacteriaceae;g__Aequorivita;s__	Terrestrial	Soil	Agricultural soil	-111.814	41.7655
3300026167_6	3300026167	3708623	282	20425	1	2	2	26	85.35	2.25	74.1	MQ	OTU-9270	d__Bacteria;p__Bacteroidota;c__Bacteroidia;o__Flavobacteriales;f__Flavobacteriaceae;g__Psychroflexus;s__	Terrestrial	Soil	Pond soil	-122.133	37.4968
3300017544_7	3300017544	5047456	116	69822	2	2	1	24	85.08	1.43	77.93	MQ	OTU-73	d__Bacteria;p__Bacteroidota;c__Bacteroidia;o__Sphingobacteriales;f__Sphingobacteriaceae;g__Parapedobacter;s__Parapedobacter indicus	Terrestrial	Soil	compost	-122.29	37.83
3300021474_5	3300021474	3797971	427	11157	2	1	2	38	84.98	3.84	65.78	MQ	OTU-11474	d__Bacteria;p__Bacteroidota;c__Bacteroidia;o__AKYH767;f__GCA-2737665;g__;s__	Terrestrial	Soil	soil	-72.1783	42.481
3300022862_6	3300022862	3391892	28	173392	0	0	0	50	84.89	0.25	83.64	MQ	OTU-7630	d__Bacteria;p__Bacteroidota;c__Bacteroidia;o__Flavobacteriales;f__Weeksellaceae;g__Chryseobacterium;s__Chryseobacterium scophthalmum	Terrestrial	Soil	enriched soil aggregate	-93	42
3300011987_3	3300011987	4580117	587	9221	0	1	0	23	84.79	2.06	74.49	MQ	OTU-9891	d__Bacteria;p__Bacteroidota;c__Bacteroidia;o__Sphingobacteriales;f__Sphingobacteriaceae;g__Mucilaginibacter;s__Mucilaginibacter sp1	Terrestrial	Soil	Permafrost	NULL	NULL
3300026251_19	3300026251	2699786	319	10753	1	1	0	24	84.65	4.24	63.45	MQ	OTU-8888	d__Bacteria;p__Bacteroidota;c__Bacteroidia;o__Chitinophagales;f__Saprospiraceae;g__;s__	Terrestrial	Soil	Pond soil	-122.133	37.4961
3300018915_2	3300018915	6525657	792	9787	1	2	1	41	84.6	3.28	68.2	MQ	OTU-6544	d__Bacteria;p__Bacteroidota;c__Bacteroidia;o__Cytophagales;f__;g__;s__	Terrestrial	Soil	Soil	-109.695	38.7121
3300026988_4	3300026988	3265471	442	8772	0	0	0	42	84.54	2.02	74.44	MQ	OTU-1849	d__Bacteria;p__Bacteroidota;c__Bacteroidia;o__Bacteroidales;f__Paludibacteraceae;g__Paludibacter;s__	Terrestrial	Soil	Tropical forest soil	-65	18
3300012843_2	3300012843	6994987	902	9157	0	1	0	53	84.53	2.15	73.78	MQ	OTU-17434	d__Bacteria;p__Bacteroidota;c__Bacteroidia;o__Chitinophagales;f__Chitinophagaceae;g__Niastella;s__	Terrestrial	Soil	soil	-89.4011	43.073
3300005337_13	3300005337	4269525	500	10343	1	1	0	35	84.24	1.03	79.09	MQ	OTU-5810	d__Bacteria;p__Bacteroidota;c__Bacteroidia;o__Chitinophagales;f__Chitinophagaceae;g__UBA8621;s__	Terrestrial	Soil	Corn rhizosphere	-85.3738	42.3948
3300005294_12	3300005294	4343902	675	7063	0	0	0	29	84.1	4.55	61.35	MQ	OTU-12549	d__Bacteria;p__Bacteroidota;c__Bacteroidia;o__Chitinophagales;f__Chitinophagaceae;g__;s__	Terrestrial	Soil	Switchgrass rhizosphere	-84.3938	42.7948
3300012940_43	3300012940	3829245	547	7712	0	0	0	31	84.04	0.33	82.39	MQ	OTU-2407	d__Bacteria;p__Bacteroidota;c__Bacteroidia;o__Chitinophagales;f__Chitinophagaceae;g__Chitinophaga;s__GCF_002557795.1	Terrestrial	Soil	compost	-122.29	37.83
3300020202_4	3300020202	3713698	279	21858	0	0	0	34	83.51	1.51	75.96	MQ	OTU-16864	d__Bacteria;p__Bacteroidota;c__Bacteroidia;o__Chitinophagales;f__Chitinophagaceae;g__;s__	Terrestrial	Soil	soil	-116.255	33.3049
3300010401_24	3300010401	3527346	401	10714	1	1	1	19	83.16	2.87	68.81	MQ	OTU-9693	d__Bacteria;p__Bacteroidota;c__Bacteroidia;o__AKYH767-A;f__2013-40CM-41-45;g__;s__	Terrestrial	Soil	Terrestrial soil	-85.3708	42.3938
3300012986_12	3300012986	4808708	33	288106	1	1	0	34	82.74	0.3	81.24	MQ	OTU-8783	d__Bacteria;p__Bacteroidota;c__Bacteroidia;o__Cytophagales;f__Hymenobacteraceae;g__Hymenobacter;s__	Terrestrial	Soil	soil	-76.3842	42.4531
3300011997_13	3300011997	2702048	208	17423	0	0	0	33	82.67	0.88	78.27	MQ	OTU-13488	d__Bacteria;p__Bacteroidota;c__Bacteroidia;o__Flavobacteriales;f__Flavobacteriaceae;g__Flavobacterium;s__GCA_002413745.1	Terrestrial	Soil	Permafrost	NULL	NULL
3300017565_12	3300017565	4362381	574	9299	1	0	0	34	82.47	4.87	58.12	MQ	OTU-2704	d__Bacteria;p__Bacteroidota;c__Bacteroidia;o__Chitinophagales;f__Chitinophagaceae;g__46-32;s__GCA_001898405.1	Terrestrial	Soil	soil	-122.29	37.83
3300025499_5	3300025499	2049244	150	19930	0	1	1	26	82.38	2.63	69.23	MQ	OTU-15452	d__Bacteria;p__Bacteroidota;c__Bacteroidia;o__Bacteroidales;f__vadinHA17;g__;s__	Terrestrial	Soil	Arctic peat soil	-156.61	71.2999
3300025725_23	3300025725	2157565	345	6605	0	0	0	38	82.37	0.81	78.32	MQ	OTU-7072	d__Bacteria;p__Bacteroidota;c__Bacteroidia;o__Bacteroidales;f__Paludibacteraceae;g__Paludibacter;s__	Terrestrial	Soil	Arctic peat soil	-156.598	71.2838
3300006879_33	3300006879	2038979	159	17683	0	1	0	35	81.93	2.34	70.23	MQ	OTU-8483	d__Bacteria;p__Bacteroidota;c__Bacteroidia;o__Flavobacteriales;f__Flavobacteriaceae;g__;s__	Terrestrial	Soil	Agricultural soil	-83.4195	33.8834
3300026831_2	3300026831	3157112	389	9568	0	0	0	40	81.83	1.08	76.43	MQ	OTU-1849	d__Bacteria;p__Bacteroidota;c__Bacteroidia;o__Bacteroidales;f__Paludibacteraceae;g__Paludibacter;s__	Terrestrial	Soil	Tropical forest soil	-65	18
3300025575_12	3300025575	4496704	32	167388	1	1	0	39	81.72	0	81.72	MQ	OTU-9211	d__Bacteria;p__Bacteroidota;c__Bacteroidia;o__Bacteroidales;f__Paludibacteraceae;g__Paludibacter;s__	Terrestrial	Soil	Arctic peat soil	-156.788	71.2909
3300025829_1	3300025829	4599781	521	11634	0	1	0	35	81.72	2.69	68.27	MQ	OTU-10656	d__Bacteria;p__Bacteroidota;c__Bacteroidia;o__Bacteroidales;f__Prolixibacteraceae;g__Prolixibacter;s__	Terrestrial	Soil	Arctic peat soil	-156.61	71.299
3300010371_44	3300010371	3292023	147	100535	1	1	1	30	81.67	1.19	75.72	MQ	OTU-15833	d__Bacteria;p__Bacteroidota;c__Bacteroidia;o__AKYH767;f__GCA-2737665;g__;s__	Terrestrial	Soil	Terrestrial soil	-85.3708	42.3938
3300012943_15	3300012943	6036329	739	9937	1	1	0	37	81.67	3.23	65.52	MQ	OTU-14914	d__Bacteria;p__Bacteroidota;c__Bacteroidia;o__Chitinophagales;f__Chitinophagaceae;g__65-1;s__	Terrestrial	Soil	soil	-122.29	37.83
3300015204_16	3300015204	3427164	478	8093	1	0	1	28	81.31	2.79	67.36	MQ	OTU-2701	d__Bacteria;p__Bacteroidota;c__Bacteroidia;o__Chitinophagales;f__Chitinophagaceae;g__BSSC1;s__	Terrestrial	Soil	Glacier forefield soil	-50.0184	67.163
3300025600_13	3300025600	4367168	25	324891	0	1	0	38	81.18	0	81.18	MQ	OTU-9211	d__Bacteria;p__Bacteroidota;c__Bacteroidia;o__Bacteroidales;f__Paludibacteraceae;g__Paludibacter;s__	Terrestrial	Soil	Arctic peat soil	-156.788	71.2909
3300012943_39	3300012943	3247796	283	14722	0	0	0	32	81.18	2.63	68.03	MQ	OTU-1793	d__Bacteria;p__Bacteroidota;c__Bacteroidia;o__Chitinophagales;f__LD1;g__;s__	Terrestrial	Soil	soil	-122.29	37.83
3300012827_2	3300012827	6858584	988	7962	0	0	0	37	80.82	2.22	69.72	MQ	OTU-17434	d__Bacteria;p__Bacteroidota;c__Bacteroidia;o__Chitinophagales;f__Chitinophagaceae;g__Niastella;s__	Terrestrial	Soil	soil	-89.4011	43.073
3300025716_16	3300025716	1974952	238	10350	0	1	0	31	80.7	2.01	70.65	MQ	OTU-7072	d__Bacteria;p__Bacteroidota;c__Bacteroidia;o__Bacteroidales;f__Paludibacteraceae;g__Paludibacter;s__	Terrestrial	Soil	Arctic peat soil	-156.789	71.2906
3300015198_12	3300015198	3860834	526	8817	0	0	0	24	80.7	3.56	62.9	MQ	OTU-7068	d__Bacteria;p__Bacteroidota;c__Bacteroidia;o__Chitinophagales;f__Saprospiraceae;g__;s__	Terrestrial	Soil	Glacier forefield soil	-50.0183	67.163
3300020580_6	3300020580	3501806	528	7535	0	0	0	58	80.65	0.33	79	MQ	OTU-5159	d__Bacteria;p__Bacteroidota;c__Bacteroidia;o__AKYH767;f__b-17BO;g__;s__	Terrestrial	Soil	soil	-72.1783	42.481
3300010373_44	3300010373	3351324	80	84390	0	2	0	38	80.48	0.65	77.23	MQ	OTU-17389	d__Bacteria;p__Bacteroidota;c__Bacteroidia;o__AKYH767;f__b-17BO;g__;s__	Terrestrial	Soil	Terrestrial soil	-85.3708	42.3938
2189573022_6	2189573022	2978323	53	120842	0	0	0	40	80.32	1.08	74.92	MQ	OTU-1849	d__Bacteria;p__Bacteroidota;c__Bacteroidia;o__Bacteroidales;f__Paludibacteraceae;g__Paludibacter;s__	Terrestrial	Soil	Soil	-65.7166	18.3724
3300023059_11	3300023059	2281174	173	19194	1	3	1	28	80.02	0.97	75.17	MQ	OTU-5480	d__Bacteria;p__Bacteroidota;c__Bacteroidia;o__Flavobacteriales;f__Flavobacteriaceae;g__Flavobacterium_A;s__	Terrestrial	Soil	enriched soil aggregate	-93	42
3300020580_5	3300020580	4407391	624	7904	0	1	1	34	79.95	2.25	68.7	MQ	OTU-13355	d__Bacteria;p__Bacteroidota;c__Bacteroidia;o__Cytophagales;f__Cyclobacteriaceae;g__ELB16-189;s__	Terrestrial	Soil	soil	-72.1783	42.481
3300026120_3	3300026120	3693931	46	149096	1	2	1	30	79.87	0.38	77.97	MQ	OTU-6770	d__Bacteria;p__Bacteroidota;c__Bacteroidia;o__Flavobacteriales;f__Flavobacteriaceae;g__Maribacter;s__	Terrestrial	Soil	Pond soil	-122.133	37.4965
3300018429_8	3300018429	2942594	379	8885	0	0	0	14	79.52	1.11	73.97	MQ	OTU-15932	d__Bacteria;p__Bacteroidota;c__Bacteroidia;o__AKYH767-A;f__OLB10;g__;s__	Terrestrial	Soil	soil	-109.625	44.4668
3300027502_1	3300027502	2983082	418	8122	0	2	0	25	79.44	1.61	71.39	MQ	OTU-794	d__Bacteria;p__Bacteroidota;c__Bacteroidia;o__AKYH767;f__b-17BO;g__;s__	Terrestrial	Soil	Forest soil	-95.15	31.11
3300026881_1	3300026881	3659352	539	7665	1	1	0	29	79.37	1.48	71.97	MQ	OTU-818	d__Bacteria;p__Bacteroidota;c__Bacteroidia;o__Chitinophagales;f__Chitinophagaceae;g__UBA1930;s__	Terrestrial	Soil	Tropical forest soil	-65	18
3300015196_11	3300015196	3786026	523	8401	0	0	0	27	79.15	0.04	78.95	MQ	OTU-7068	d__Bacteria;p__Bacteroidota;c__Bacteroidia;o__Chitinophagales;f__Saprospiraceae;g__;s__	Terrestrial	Soil	Glacier forefield soil	-50.0183	67.1631
3300025865_14	3300025865	2299548	75	45381	0	1	1	24	79.05	1.43	71.9	MQ	OTU-12499	d__Bacteria;p__Bacteroidota;c__Bacteroidia;o__Bacteroidales;f__vadinHA17;g__LD21;s__	Terrestrial	Soil	Arctic peat soil	-156.789	71.2905
3300026196_14	3300026196	2737644	439	7161	0	0	0	26	79.05	3.3	62.55	MQ	OTU-2494	d__Bacteria;p__Bacteroidota;c__Bacteroidia;o__Flavobacteriales;f__Flavobacteriaceae;g__CP2B;s__	Terrestrial	Soil	Soil	-122.133	37.4965
3300026214_1	3300026214	3343769	462	8094	0	0	0	28	78.89	0.77	75.04	MQ	OTU-5433	d__Bacteria;p__Bacteroidota;c__Bacteroidia;o__Chitinophagales;f__Chitinophagaceae;g__UBA8621;s__	Terrestrial	Soil	Soil	-149.314	68.6137
3300020599_14	3300020599	2369526	391	6173	1	2	1	29	78.43	1.11	72.88	MQ	OTU-8362	d__Bacteria;p__Bacteroidota;c__Bacteroidia;o__Sphingobacteriales;f__Sphingobacteriaceae;g__;s__	Terrestrial	Soil	soil	-122.29	37.83
3300025739_13	3300025739	2516875	304	10420	0	0	0	17	78.05	1.08	72.65	MQ	OTU-2356	d__Bacteria;p__Bacteroidota;c__Bacteroidia;o__Bacteroidales;f__vadinHA17;g__LD21;s__	Terrestrial	Soil	Arctic peat soil	-156.789	71.2906
3300020146_5	3300020146	4309698	587	7977	0	0	0	46	77.43	1.75	68.68	MQ	OTU-6636	d__Bacteria;p__Bacteroidota;c__Bacteroidia;o__AKYH767;f__GCA-2737665;g__;s__	Terrestrial	Soil	soil	-116.255	33.305
3300026251_21	3300026251	2554472	324	10573	1	1	0	28	77.35	1.98	67.45	MQ	OTU-821	d__Bacteria;p__Bacteroidota;c__Bacteroidia;o__Chitinophagales;f__Saprospiraceae;g__;s__	Terrestrial	Soil	Pond soil	-122.133	37.4961
3300025857_17	3300025857	2383021	388	6504	0	0	0	24	77.11	2	67.11	MQ	OTU-9988	d__Bacteria;p__Bacteroidota;c__Bacteroidia;o__Bacteroidales;f__vadinHA17;g__LD21;s__	Terrestrial	Soil	Arctic peat soil	-156.789	71.2906
3300023055_12	3300023055	2089670	51	64996	0	3	0	54	77.1	0	77.1	MQ	OTU-8562	d__Bacteria;p__Bacteroidota;c__Bacteroidia;o__Flavobacteriales;f__Flavobacteriaceae;g__Flavobacterium_A;s__	Terrestrial	Soil	enriched soil aggregate	-93	42
3300025739_15	3300025739	2350461	196	16046	0	0	0	15	76.94	1.61	68.89	MQ	OTU-8784	d__Bacteria;p__Bacteroidota;c__Bacteroidia;o__Bacteroidales;f__vadinHA17;g__LD21;s__	Terrestrial	Soil	Arctic peat soil	-156.789	71.2906
3300025716_18	3300025716	1719681	261	7292	1	1	1	32	76.9	1.3	70.4	MQ	OTU-750	d__Bacteria;p__Bacteroidota;c__Bacteroidia;o__Bacteroidales;f__UBA932;g__Bact-08;s__	Terrestrial	Soil	Arctic peat soil	-156.789	71.2906
3300012853_7	3300012853	4343362	15	434333	0	3	0	45	76.68	0.05	76.43	MQ	OTU-2825	d__Bacteria;p__Bacteroidota;c__Bacteroidia;o__Flavobacteriales;f__Flavobacteriaceae;g__Flavobacterium;s__	Terrestrial	Soil	soil	-89.4011	43.073
3300021478_8	3300021478	2380412	370	7131	0	1	1	21	76.65	4.61	53.6	MQ	OTU-10891	d__Bacteria;p__Bacteroidota;c__Bacteroidia;o__Chitinophagales;f__Chitinophagaceae;g__UBA1946;s__	Terrestrial	Soil	soil	-72.1783	42.481
3300021420_7	3300021420	2745861	424	7225	0	1	0	18	76.64	0.27	75.29	MQ	OTU-2682	d__Bacteria;p__Bacteroidota;c__Bacteroidia;o__Chitinophagales;f__Chitinophagaceae;g__UBA8621;s__	Terrestrial	Soil	soil	-72.1783	42.481
3300009789_16	3300009789	3093179	436	8284	1	1	1	32	76.49	1.23	70.34	MQ	OTU-1148	d__Bacteria;p__Bacteroidota;c__Bacteroidia;o__Chitinophagales;f__Chitinophagaceae;g__Flavisolibacter_A;s__	Terrestrial	Soil	Serpentine soil	-122.428	38.8692
3300012985_9	3300012985	3324876	601	5774	0	0	0	22	76.28	1.23	70.13	MQ	OTU-14932	d__Bacteria;p__Bacteroidota;c__Bacteroidia;o__Chitinophagales;f__Chitinophagaceae;g__Parafilimonas;s__	Terrestrial	Soil	soil	-76.3842	42.4531
3300026156_13	3300026156	2524337	233	15646	0	0	0	25	75.87	0	75.87	MQ	OTU-821	d__Bacteria;p__Bacteroidota;c__Bacteroidia;o__Chitinophagales;f__Saprospiraceae;g__;s__	Terrestrial	Soil	Pond soil	-122.133	37.4969
3300020594_13	3300020594	2014809	217	12838	0	1	0	31	75.8	0.74	72.1	MQ	OTU-3575	d__Bacteria;p__Bacteroidota;c__Bacteroidia;o__Flavobacteriales;f__Weeksellaceae;g__Cloacibacterium;s__	Terrestrial	Soil	compost	-122.29	37.83
3300012856_12	3300012856	3014771	466	7131	0	0	0	52	75.7	1.12	70.1	MQ	OTU-2937	d__Bacteria;p__Bacteroidota;c__Bacteroidia;o__Flavobacteriales;f__Weeksellaceae;g__Chryseobacterium;s__Chryseobacterium indoltheticum	Terrestrial	Soil	soil	-89.4011	43.073
3300025888_48	3300025888	1301031	139	12578	2	1	1	29	75.63	0.95	70.88	MQ	OTU-750	d__Bacteria;p__Bacteroidota;c__Bacteroidia;o__Bacteroidales;f__UBA932;g__Bact-08;s__	Terrestrial	Soil	Arctic peat soil	-156.81	71.2709
3300027867_11	3300027867	3318267	366	12250	1	1	2	35	75.62	1.51	68.07	MQ	OTU-5707	d__Bacteria;p__Bacteroidota;c__Bacteroidia;o__Chitinophagales;f__Chitinophagaceae;g__UBA8621;s__	Terrestrial	Soil	Surface soil	-76.3402	40.7999
3300012865_9	3300012865	3958279	19	334395	0	2	0	37	75.12	0.64	71.92	MQ	OTU-4003	d__Bacteria;p__Bacteroidota;c__Bacteroidia;o__Sphingobacteriales;f__Sphingobacteriaceae;g__Pedobacter;s__Pedobacter agri	Terrestrial	Soil	soil	-89.4011	43.073
